# Supplementary material for: Nymphalid eyespots are co-opted to novel wing locations following a similar pattern in independent lineages
Source: BMC Evol Biol. 2015 Feb 14;15:20. doi: 10.1186/s12862-015-0300-x (PMC4335541; doi:10.1186/s12862-015-0300-x)
Supplement: Additional file 2: Table S1. — The clades (tribes or subtribes) containing at least two genera with 13 or more eyespots visible in females. These clades were used for analysis in this study. [file 12862_2015_300_MOESM2_ESM.xls]

## Sheet: Table 4
Subfamily	Tribe (Subtribe)	Genera with 13+ eyespots
Limenitidinae	Adoliadini	Bassarona
		Hamanumida
		Euryphura
Heliconiinae	Cirrochroa-group	Algia
		Algiachroa
Biblidinae	Ageroniini	Ectima
		Hamadryas
Cyrestinae	Cyrestini	Marpesia
		Cyrestis
Satyrinae	Zetherini	Zethera
		Neorina
Satyrinae	Satyrini (Parargina)	Kirinia
		Lopinga
		Lasiommata
Satyrinae	Satyrini (Mycalesina)	Bicyclus
		Hallelesis
		Henotesia
		Mycalesis
Satyrinae	Satyrini (Lethina)	Lethe
		Enodia
		Satyrodes
		Neope
Satyrinae	Satyrini (Euptychiina)	Megisto
		Palaeonympha
		Euptychoides
		Chloreuptychia
		Archeuptychia
Satyrinae	Satyrini (Ypthimina)	Ypthima
		Ypthimomorpha
Satyrinae	Satyrini (Pronophila)	Pronophila
		Oxeoschistus
		Pampasatyrus
