# Supplementary material for: Nymphalid eyespots are co-opted to novel wing locations following a similar pattern in independent lineages
Source: BMC Evol Biol. 2015 Feb 14;15:20. doi: 10.1186/s12862-015-0300-x (PMC4335541; doi:10.1186/s12862-015-0300-x)
Supplement: Additional file 3: — The log likelihood values and p-values recovered from all model comparisons. Legend: hind-fore: hindwing to forewing; fedo: female dorsal; feve: female ventral; mado: male dorsal; mave: male ventral; ven-dor: ventral to dorsal wing surface; fefo: female forewing; fehi: female hindwing; mafo: male forewing; mahi: male hindwing; fedofo: female dorsal forewing; fedohi: female dorsal hindwing; fevefo: female ventral forewing; fevehi: female ventral hindwing; madofo: male dorsal forewing; madohi: male dorsal hindwing; mavefo: male ventral forewing; mavehi: male ventral hindwing. [file 12862_2015_300_MOESM3_ESM.xlsx]

## Sheet: hind-fore
Adoliadini
Likelihood Score		3P	fedo	feve	mado	mave		4P	fedo	feve	mado	mave		5P	fedo	feve	mado	mave		6P	fedo	feve	mado	mave
		R3	16.54		17.53			R3	16.53		17.52			R3						R3
		R4	16.54	211.48	17.53			R4	16.53	211.48	17.52			R4						R4
		R5	26.25	229.78	26.88	234.56		R5	25.89	218.85	26.87	229.27		R5		218.77		228.77		R5
		M1	25	242.52	28.81	242.83		M1	25	231.47	28.81	239.29		M1		228.27		232.35		M1		228.27		232.35
		M2	24.97	382.27	28.88	242.38		M2	24.81	381.46	28.88	236.81		M2				233.72		M2				233.72
		M3	29.23	369.05	31.25	378.69		M3	29.05	369.04	31.25	378.34		M3						M3
		Cu1	27.48	377.32	31.25	392.47		Cu1	27.3	375.95	31.25	390.9		Cu1						Cu1
		Cu2		31.83	20.51	33.51		Cu2		31.83	20.06	33.51		Cu2						Cu2
		Pc		29.03		27.68		Pc		29.03		27.68		Pc						Pc
p-value		3&4	fedo	feve	mado	mave		4&5	fedo	feve	mado	mave		5&6	fedo	feve	mado	mave		0.05	fedo	feve	mado	mave
		R3	0.887537		0.887537			R3						R3						R3
		R4	0.887537	1	0.887537			R4						R4						R4
		R5	0.396144	2.93284e-06	0.887537	0.00114318		R5		0.689157		0.317311		R5						R5
		M1	1	2.5881e-06	1	0.0077949		M1		0.011412		0.000194861		M1		1		1		M1		Y		Y
		M2	0.571608	0.203092	1	0.000844859		M2				0.0129202		M2				1		M2				Y
		M3	0.548506	0.887537	1	0.402784		M3						M3						M3
		Cu1	0.548506	0.0978648	1	0.0763938		Cu1						Cu1						Cu1
		Cu2		1	0.342782	1		Cu2						Cu2						Cu2
		Pc		1		1		Pc						Pc						Pc
Vagrantini
Likelihood Score		3P	fedo	feve	mado	mave		4P	fedo	feve	mado	mave		5P	fedo	feve	mado	mave		6P	fedo	feve	mado	mave
		R3						R3						R3						R3
		R4						R4						R4						R4
		R5		211.48		221.37		R5		211.37		221.26		R5						R5
		M1				229.91		M1				229.8		M1						M1
		M2		382.27				M2		381.46				M2						M2
		M3		369.05		378.69		M3		369.04		378.34		M3						M3
		Cu1		377.32		392.47		Cu1		375.95		390.9		Cu1						Cu1
		Cu2		31.47		32.61		Cu2		30.61		31.72		Cu2						Cu2
		Pc						Pc						Pc						Pc
p-value		3&4	fedo	feve	mado	mave		4&5	fedo	feve	mado	mave		5&6	fedo	feve	mado	mave		0.05	fedo	feve	mado	mave
		R3						R3						R3						R3
		R4						R4						R4						R4
		R5		0.63904		0.63904		R5						R5						R5
		M1				0.63904		M1						M1						M1
		M2		0.203092				M2						M2						M2
		M3		0.887537		0.402784		M3						M3						M3
		Cu1		0.0978648		0.0763938		Cu1						Cu1						Cu1
		Cu2		0.189693		0.182149		Cu2						Cu2						Cu2
		Pc						Pc						Pc						Pc
Ageroniini
Likelihood Score		3P	fedo	feve	mado	mave		4P	fedo	feve	mado	mave		5P	fedo	feve	mado	mave		6P	fedo	feve	mado	mave
		R3	14.71	211.48	26.72	221.37		R3	14.57	211.45	25.23	221.34		R3						R3
		R4	14.71		26.72			R4	14.57		25.23			R4						R4
		R5	14.71	211.48	28.25	221.37		R5	14.57	211.45	27.72	221.34		R5						R5
		M1	16.63	229.64	28.25	235.48		M1	16.63	226.17	27.72	231.97		M1		225.15		231.11		M1
		M2	16.63	382.27	28.25	233		M2	16.63	381.46	27.72	229.49		M2				228.43		M2
		M3	14.71	369.05	28.25	378.69		M3	14.55	369.04	27.72	378.34		M3						M3
		Cu1	14.71	377.32	28.25	392.47		Cu1	14.55	375.95	27.72	390.9		Cu1						Cu1
		Cu2	12.46					Cu2	12.46					Cu2						Cu2
		Pc						Pc						Pc						Pc
p-value		3&4	fedo	feve	mado	mave		4&5	fedo	feve	mado	mave		5&6	fedo	feve	mado	mave		0.05	fedo	feve	mado	mave
		R3	0.596701	0.806496	0.0842993	0.806496		R3						R3						R3
		R4	0.596701		0.0842993			R4						R4						R4
		R5	0.596701	0.806496	0.303215	0.806496		R5						R5						R5
		M1	1	0.00842891	0.303215	0.00806042		M1		0.15321		0.189693		M1						M1
		M2	1	0.203092	0.303215	0.00806042		M2				0.145387		M2						M2
		M3	0.571608	0.887537	0.303215	0.402784		M3						M3						M3
		Cu1	0.571608	0.0978648	0.303215	0.0763938		Cu1						Cu1						Cu1
		Cu2	1					Cu2						Cu2						Cu2
		Pc						Pc						Pc						Pc
Cyrestini
Likelihood Score		3P	fedo	feve	mado	mave		4P	fedo	feve	mado	mave		5P	fedo	feve	mado	mave		6P	fedo	feve	mado	mave
		R3						R3						R3						R3
		R4						R4						R4						R4
		R5	12.3		12.33	269.82		R5	12.3		12.33	264.34		R5				254.69		R5				254.69
		M1	12.3	224.1	12.33	229.91		M1	12.3	224	12.33	229.8		M1						M1
		M2		382.27		265		M2		381.46		260.02		M2				254.62		M2				254.62
		M3		369.05		378.69		M3		369.04		378.34		M3						M3
		Cu1	15.43	377.32	15.45	392.47		Cu1	15.37	375.95	15.39	390.9		Cu1						Cu1
		Cu2	15.43	46.35	13.51	14.56		Cu2	15.36	46.08	13.45	14.56		Cu2						Cu2
		Pc	13.48	13.46	15.43	14.56		Pc	13.48	13.39	15.43	14.56		Pc						Pc
p-value		3&4	fedo	feve	mado	mave		4&5	fedo	feve	mado	mave		5&6	fedo	feve	mado	mave		0.05	fedo	feve	mado	mave
		R3						R3						R3						R3
		R4						R4						R4						R4
		R5	1		1	0.000930998		R5				1.11706e-05		R5				1		R5				Y
		M1	1	0.654721	1	0.63904		M1						M1						M1
		M2		0.203092		0.00159978		M2				0.001015		M2				1		M2				Y
		M3		0.887537		0.402784		M3						M3						M3
		Cu1	0.729034	0.0978648	0.729034	0.0763938		Cu1						Cu1						Cu1
		Cu2	0.708281	0.462433	0.729034	1		Cu2						Cu2						Cu2
		Pc	1	0.708281	1	1		Pc						Pc						Pc
Zetherini
Likelihood Score		3P	fedo	feve	mado	mave		4P	fedo	feve	mado	mave		5P	fedo	feve	mado	mave		6P	fedo	feve	mado	mave
		R3						R3						R3						R3
		R4		211.48				R4		211.438				R4						R4
		R5						R5						R5						R5
		M1	12.52	320.23	100.52	323.07		M1	12.5073	310.58	100.452	321.1		M1		308.55		318.36		M1		308.55		318.36
		M2		382.27		334.87		M2		381.46		329.08		M2				319.61		M2				319.61
		M3		369.05		378.69		M3		369.04		378.34		M3						M3
		Cu1	116.73	377.32	16.42	392.47		Cu1	116.588	375.95	16.27	390.9		Cu1						Cu1
		Cu2	15.78	121.15	12.55	136.66		Cu2	15.615	120.903	12.5471	136.602		Cu2						Cu2
		Pc	12.52	15.83	12.55	94.57		Pc	12.5159	15.7338	12.5471	94.1125		Pc						Pc
p-value		3&4	fedo	feve	mado	mave		4&5	fedo	feve	mado	mave		5&6	fedo	feve	mado	mave		0.05	fedo	feve	mado	mave
		R3						R3						R3						R3
		R4		0.770661				R4						R4						R4
		R5						R5						R5						R5
		M1	0.873404	1.11706e-05	0.712276	0.0471508		M1		0.0439105		0.0192353		M1		1		1		M1		Y		Y
		M2		0.203092		0.000666649		M2				1.34894e-05		M2				1		M2				Y
		M3		0.887537		0.402784		M3						M3						M3
		Cu1	0.594561	0.0978648	0.583886	0.0763938		Cu1						Cu1						Cu1
		Cu2	0.565665	0.482541	0.939283	0.732408		Cu2						Cu2						Cu2
		Pc	0.927497	0.660865	0.939283	0.338774		Pc						Pc						Pc
Parargina Mycalesina Lethina
Likelihood Score		3P	fedo	feve	mado	mave		4P	fedo	feve	mado	mave		5P	fedo	feve	mado	mave		6P	fedo	feve	mado	mave
		R3						R3						R3						R3
		R4		211.48		221.37		R4		211.47		221.33		R4						R4
		R5	30.06	231.11	26.62	237.54		R5	30.06	222.9	26.46	232.75		R5		221.74		231.75		R5
		M1	99.37	320.23	109.45	323.07		M1	98.77	310.58	109.3	321.1		M1		308.55		318.36		M1		308.55		318.36
		M2	98.19	382.27	71.82	334.87		M2	98.19	381.46	71.59	329.08		M2				319.61		M2				319.61
		M3	155.55	369.05	52.75	378.69		M3	155.5	369.04	52.74	378.34		M3						M3
		Cu1	173.41	377.32	144.18	392.47		Cu1	173.41	375.95	144.07	390.9		Cu1						Cu1
		Cu2		121.18	24.01	143.43		Cu2		120.91	23.91	143.43		Cu2						Cu2
		Pc						Pc						Pc						Pc
p-value		3&4	fedo	feve	mado	mave		4&5	fedo	feve	mado	mave		5&6	fedo	feve	mado	mave		0.05	fedo	feve	mado	mave
		R3						R3						R3						R3
		R4		0.887537		0.777297		R4						R4						R4
		R5	1	5.0747e-05	0.571608	0.00196708		R5		0.12772		0.157299		R5						R5
		M1	0.273322	1.11706e-05	0.583882	0.0471508		M1		0.0439105		0.0192353		M1		1		1		M1		Y		Y
		M2	1	0.203092	0.497624	0.000666649		M2				1.34894e-05		M2				1		M2				Y
		M3	0.75183	0.887537	0.887537	0.402784		M3						M3						M3
		Cu1	1	0.0978648	0.63904	0.0763938		Cu1						Cu1						Cu1
		Cu2		0.462433	0.654721	1		Cu2						Cu2						Cu2
		Pc						Pc						Pc						Pc
Euptychiina
Likelihood Score		3P	fedo	feve	mado	mave		4P	fedo	feve	mado	mave		5P	fedo	feve	mado	mave		6P	fedo	feve	mado	mave
		R3						R3						R3						R3
		R4						R4						R4						R4
		R5	17.98	235.32		241.37		R5	17.98	227.64		236.83		R5		224.98		233.09		R5		224.98		233.09
		M1	103.62	320.23	117.37	323.07		M1	102.92	310.58	117.32	321.1		M1		308.55		318.36		M1		308.55		318.36
		M2	82.82	382.27		334.87		M2	82.46	381.46		329.08		M2				319.61		M2				319.61
		M3		369.05		378.69		M3		369.04		378.34		M3						M3
		Cu1	173.41	377.32	144.18	392.47		Cu1	173.41	375.95	144.07	390.9		Cu1						Cu1
		Cu2						Cu2						Cu2						Cu2
		Pc						Pc						Pc						Pc
p-value		3&4	fedo	feve	mado	mave		4&5	fedo	feve	mado	mave		5&6	fedo	feve	mado	mave		0.05	fedo	feve	mado	mave
		R3						R3						R3						R3
		R4						R4						R4						R4
		R5	1	8.88494e-05		0.0025842		R5		0.021082		0.00623881		R5		1		1		R5		Y		Y
		M1	0.236724	1.11706e-05	0.75183	0.0471508		M1		0.0439105		0.0192353		M1		1		1		M1		Y		Y
		M2	0.396144	0.203092		0.000666649		M2				1.34894e-05		M2				1		M2				Y
		M3		0.887537		0.402784		M3						M3						M3
		Cu1	1	0.0978648	0.63904	0.0763938		Cu1						Cu1						Cu1
		Cu2						Cu2						Cu2						Cu2
		Pc						Pc						Pc						Pc
Ypthimina
Likelihood Score		3P	fedo	feve	mado	mave		4P	fedo	feve	mado	mave		5P	fedo	feve	mado	mave		6P	fedo	feve	mado	mave
		R3						R3						R3						R3
		R4						R4						R4						R4
		R5						R5						R5						R5
		M1	86.67	320.23	101.7	323.07		M1	86.67	310.58	101.46	321.1		M1		308.55		318.36		M1		308.55		318.36
		M2		382.27	60.68	334.87		M2		381.46	60.21	329.08		M2				319.61		M2				319.61
		M3		369.05		378.69		M3		369.04		378.34		M3						M3
		Cu1	173.41	377.32	144.18	392.47		Cu1	173.41	375.95	144.07	390.9		Cu1						Cu1
		Cu2						Cu2						Cu2						Cu2
		Pc						Pc						Pc						Pc
p-value		3&4	fedo	feve	mado	mave		4&5	fedo	feve	mado	mave		5&6	fedo	feve	mado	mave		0.05	fedo	feve	mado	mave
		R3						R3						R3						R3
		R4						R4						R4						R4
		R5						R5						R5						R5
		M1	1	1.11706e-05	0.488422	0.0471508		M1		0.0439105		0.0192353		M1		1		1		M1		Y		Y
		M2		0.203092	0.332278	0.000666649		M2				1.34894e-05		M2				1		M2				Y
		M3		0.887537		0.402784		M3						M3						M3
		Cu1	1	0.0978648	0.63904	0.0763938		Cu1						Cu1						Cu1
		Cu2						Cu2						Cu2						Cu2
		Pc						Pc						Pc						Pc
Pronophilina
Likelihood Score		3P	fedo	feve	mado	mave		4P	fedo	feve	mado	mave		5P	fedo	feve	mado	mave		6P	fedo	feve	mado	mave
		R3						R3						R3						R3
		R4						R4						R4						R4
		R5	12.51	211.48		231.98		R5	12.51	211.48		230.76		R5						R5
		M1	101.25	320.23	100.51	323.07		M1	101.04	310.58	100.45	321.1		M1		308.55		318.36		M1		308.55		318.36
		M2	84.02	382.27	60.66	334.87		M2	82.92	381.46	60.2	329.08		M2				319.61		M2				319.61
		M3	155.55	369.05		378.69		M3	155.5	369.04		378.34		M3						M3
		Cu1	173.41	377.32	144.18	392.47		Cu1	173.41	375.95	144.07	390.9		Cu1						Cu1
		Cu2	27.88		12.55	140.61		Cu2	27.86		12.55	140.61		Cu2						Cu2
		Pc	17.72		12.55	98.46		Pc	17.71		12.55	98.12		Pc						Pc
p-value		3&4	fedo	feve	mado	mave		4&5	fedo	feve	mado	mave		5&6	fedo	feve	mado	mave		0.05	fedo	feve	mado	mave
		R3						R3						R3						R3
		R4						R4						R4						R4
		R5	1	1		0.118276		R5						R5						R5
		M1	0.516937	1.11706e-05	0.729034	0.0471508		M1		0.0439105		0.0192353		M1		1		1		M1		Y		Y
		M2	0.138011	0.203092	0.337475	0.000666649		M2				1.34894e-05		M2				1		M2				Y
		M3	0.75183	0.887537		0.402784		M3						M3						M3
		Cu1	1	0.0978648	0.63904	0.0763938		Cu1						Cu1						Cu1
		Cu2	0.841481		1	1		Cu2						Cu2						Cu2
		Pc	0.887537		1	0.409587		Pc						Pc						Pc

## Sheet: ven-dor
Adoliadini
Likelihood Score		3P	fefo	fehi	mafo	mahi		4P	fefo	fehi	mafo	mahi		5P	fefo	fehi	mafo	mahi		6P	fefo	fehi	mafo	mahi
		ScR		24.85				ScR		24.51				ScR						ScR
		Rs		217.07				Rs		215.56				Rs						Rs
		R3						R3						R3						R3
		R4	12.46					R4	12.44					R4						R4
		R5	29.18		29.75			R5	29.18		29.75			R5						R5
		M1	24.81	234.73	28.71	243.29		M1	24.81	231.66	28.71	239.39		M1		229.87		236.12		M1				236.12
		M2	174.71	235.48	30.59	238.07		M2	170.87	235.39	30.59	235.1		M2	166.46			231.81		M2	166.46			231.81
		M3	173.86	228.92	177.31	240.88		M3	169.26	228.83	171.68	237.91		M3	162.87		165.45	235.48		M3	162.87		165.45	235.48
		Cu1	187.06	220.89	203.27	223.96		Cu1	182.46	220.79	201.16	220.99		Cu1	174.3		193.13	220.59		Cu1	174.3		193.13
		Cu2	29.36		30.03	23.99		Cu2	29.36		30.03	23.53		Cu2						Cu2
		Pc	26.85		30.03			Pc	26.85		30.03			Pc						Pc
p-value		3&4	fefo	fehi	mafo	mahi		4&5	fefo	fehi	mafo	mahi		5&6	fefo	fehi	mafo	mahi		0.05	fefo	fehi	mafo	mahi
		ScR		0.409587				ScR						ScR						ScR
		Rs		0.0822435				Rs						Rs						Rs
		R3						R3						R3						R3
		R4	0.841481					R4						R4						R4
		R5	1		1			R5						R5						R5
		M1	1	0.0132157	1	0.00522462		M1		0.0584792		0.0105475		M1				1		M1				Y
		M2	0.00558362	0.671373	1	0.014801		M2	0.00297947			0.0103131		M2	1			1		M2	Y			Y
		M3	0.00242015	0.671373	0.000791952	0.014801		M3	0.000350345		0.00041576	0.0274863		M3	1		1	1		M3	Y		Y	Y
		Cu1	0.00242015	0.654721	0.0399502	0.014801		Cu1	5.34963e-05		6.13667e-05	0.371093		Cu1	1		1			Cu1	Y		Y
		Cu2	1		1	0.337475		Cu2						Cu2						Cu2
		Pc	1		1			Pc						Pc						Pc
Vagrantini
Likelihood Score		3P	fefo	fehi	mafo	mahi		4P	fefo	fehi	mafo	mahi		5P	fefo	fehi	mafo	mahi		6P	fefo	fehi	mafo	mahi
		ScR		14.46		15.82		ScR		14.08		15.8		ScR						ScR
		Rs		217.07		226.95		Rs		213.54		223.07		Rs		212.51		222.08		Rs
		R3						R3						R3						R3
		R4						R4						R4						R4
		R5						R5						R5						R5
		M1		234.73		238.34		M1		228.76		234.35		M1		227.41		233.02		M1
		M2		235.48		227.44		M2		231.96		227.44		M2		231.96				M2
		M3		226.85		230.25		M3		225.4		230.25		M3						M3
		Cu1		230.62		222.71		Cu1		220.99		217.76		Cu1		219.44		216.95		Cu1
		Cu2		34.61		36.35		Cu2		34.61		36.35		Cu2						Cu2
		Pc		19.31		23.3		Pc		18.52		23.3		Pc						Pc
p-value		3&4	fefo	fehi	mafo	mahi		4&5	fefo	fehi	mafo	mahi		5&6	fefo	fehi	mafo	mahi		0.05	fefo	fehi	mafo	mahi
		ScR		0.383329		0.841481		ScR						ScR						ScR
		Rs		0.0078824		0.0053416		Rs		0.15121		0.15939		Rs						Rs
		R3						R3						R3						R3
		R4						R4						R4						R4
		R5						R5						R5						R5
		M1		0.000549415		0.00472969		M1		0.100348		0.102901		M1						M1
		M2		0.0079709		1		M2		1				M2						M2
		M3		0.0885796		1		M3						M3						M3
		Cu1		1.14071e-05		0.00165279		Cu1		0.0782923		0.203092		Cu1						Cu1
		Cu2		1		1		Cu2						Cu2						Cu2
		Pc		0.208761		1		Pc						Pc						Pc
Ageroniini
Likelihood Score		3P	fefo	fehi	mafo	mahi		4P	fefo	fehi	mafo	mahi		5P	fefo	fehi	mafo	mahi		6P	fefo	fehi	mafo	mahi
		ScR						ScR						ScR						ScR
		Rs		217.07		226.95		Rs		213.56		223.43		Rs		212.96		222.5		Rs
		R3	12.43		23.16			R3	12.43		23.13			R3						R3
		R4						R4						R4						R4
		R5	12.43		25.63			R5	12.43		25.63			R5						R5
		M1	16.62	229.69	28.24	235.5		M1	16.62	226.19	27.72	231.97		M1		225.17		231.12		M1
		M2	169.62	235.48	28.24	233.02		M2	166.12	231.98	27.72	229.5		M2	164.12	230.8		228.43		M2	164.12
		M3	158.2	227.11	175.97	235.83		M3	158.17	225.42	173.75	232.31		M3			170.99	231.37		M3			170.88
		Cu1		220.89		218.91		Cu1		217.39		215.38		Cu1		216.37		214.31		Cu1
		Cu2		12.43				Cu2		12.43				Cu2						Cu2
		Pc						Pc						Pc						Pc
p-value		3&4	fefo	fehi	mafo	mahi		4&5	fefo	fehi	mafo	mahi		5&6	fefo	fehi	mafo	mahi		0.05	fefo	fehi	mafo	mahi
		ScR						ScR						ScR						ScR
		Rs		0.00806042		0.0079709		Rs		0.273322		0.172625		Rs						Rs
		R3	1		0.806496			R3						R3						R3
		R4						R4						R4						R4
		R5	1		1			R5						R5						R5
		M1	1	0.00815097	0.307821	0.0078824		M1		0.15321		0.192288		M1						M1
		M2	0.00815097	0.00815097	0.307821	0.0079709		M2	0.0455003	0.124482		0.143502		M2	1					M2	Y
		M3	0.806496	0.0659921	0.0351062	0.0079709		M3			0.0188003	0.170334		M3			0.63904			M3			Y
		Cu1		0.00815097		0.0078824		Cu1		0.15321		0.143502		Cu1						Cu1
		Cu2		1				Cu2						Cu2						Cu2
		Pc						Pc						Pc						Pc
Cyrestini
Likelihood Score		3P	fefo	fehi	mafo	mahi		4P	fefo	fehi	mafo	mahi		5P	fefo	fehi	mafo	mahi		6P	fefo	fehi	mafo	mahi
		ScR		15.41				ScR		15.26				ScR						ScR
		Rs		211.5		221.38		Rs		211.39		221.27		Rs						Rs
		R3						R3						R3						R3
		R4						R4						R4						R4
		R5			55.86			R5			55.41			R5						R5
		M1	12.28	224.13	12.32	229.92		M1	12.28	224.02	12.32	229.82		M1						M1
		M2		229.92		227.44		M2		229.81		227.33		M2						M2
		M3		227.96		230.25		M3		226.21		230.14		M3						M3
		Cu1	173.14	220.89	190.11	218.91		Cu1	173.04	218.18	190	216.17		Cu1		215.62		213.57		Cu1		215.62		213.57
		Cu2	45.01	16.52	13.5	14.57		Cu2	44.97	16.39	13.49	14.57		Cu2						Cu2
		Pc	12.28	14.54	15.42	14.57		Pc	12.28	14.54	15.42	14.57		Pc						Pc
p-value		3&4	fefo	fehi	mafo	mahi		4&5	fefo	fehi	mafo	mahi		5&6	fefo	fehi	mafo	mahi		0.05	fefo	fehi	mafo	mahi
		ScR		0.583882				ScR						ScR						ScR
		Rs		0.63904		0.63904		Rs						Rs						Rs
		R3						R3						R3						R3
		R4						R4						R4						R4
		R5			0.342782			R5						R5						R5
		M1	1	0.63904	1	0.654721		M1						M1						M1
		M2		0.63904		0.63904		M2						M2						M2
		M3		0.0613688		0.63904		M3						M3						M3
		Cu1	0.654721	0.0199074	0.63904	0.0192353		Cu1		0.0236516		0.0225869		Cu1		1		1		Cu1		Y		Y
		Cu2	0.777297	0.61012	0.887537	1		Cu2						Cu2						Cu2
		Pc	1	1	1	1		Pc						Pc						Pc
Zetherini
Likelihood Score		3P	fefo	fehi	mafo	mahi		4P	fefo	fehi	mafo	mahi		5P	fefo	fehi	mafo	mahi		6P	fefo	fehi	mafo	mahi
		ScR						ScR						ScR						ScR
		Rs		211.5		221.38		Rs		211.5		221.38		Rs						Rs
		R3						R3						R3						R3
		R4						R4						R4						R4
		R5						R5						R5						R5
		M1	99.12	224.13	191.87	229.92		M1	98.96	224.13	191.63	229.92		M1						M1
		M2		229.92		227.44		M2		229.91		227.44		M2						M2
		M3		327.1		230.25		M3		326.1		230.25		M3						M3
		Cu1	178.71	322.58	195.69	213.33		Cu1	176.24	316.3	193.84	213.33		Cu1	175.27	302.54				Cu1		302.54
		Cu2	12.49	124.18	12.54	136.67		Cu2	12.48	124.04	12.54	136.61		Cu2						Cu2
		Pc	12.49	16	12.54	94.59		Pc	12.48	15.77	12.54	94.12		Pc						Pc
p-value		3&4	fefo	fehi	mafo	mahi		4&5	fefo	fehi	mafo	mahi		5&6	fefo	fehi	mafo	mahi		0.05	fefo	fehi	mafo	mahi
		ScR						ScR						ScR						ScR
		Rs		1		1		Rs						Rs						Rs
		R3						R3						R3						R3
		R4						R4						R4						R4
		R5						R5						R5						R5
		M1	0.571608	1	0.488422	1		M1						M1						M1
		M2		0.887537		1		M2						M2						M2
		M3		0.157299		1		M3						M3						M3
		Cu1	0.026242	0.000394092	0.0544125	1		Cu1	0.163669	1.55478e-07				Cu1		1				Cu1		Y
		Cu2	0.887537	0.596701	1	0.729034		Cu2						Cu2						Cu2
		Pc	0.887537	0.497624	1	0.332278		Pc						Pc						Pc
Parargina Mycalesina Lethina
Likelihood Score		3P	fefo	fehi	mafo	mahi		4P	fefo	fehi	mafo	mahi		5P	fefo	fehi	mafo	mahi		6P	fefo	fehi	mafo	mahi
		ScR		20.94		21		ScR		20.86		20.89		ScR						ScR
		Rs		226.8		226.95		Rs		220.69		226.93		Rs		219.35				Rs
		R3						R3						R3						R3
		R4						R4						R4						R4
		R5	32.26		32.28			R5	32.26		32.28			R5						R5
		M1	173.67	246.67	191.87	242.01		M1	173.12	236.23	191.63	238.76		M1		235.08		237.11		M1
		M2	227.81	262.22	161.86	244.25		M2	223.9	255.73	161.86	238.82		M2	200.73	250.04		237.46		M2	200.73	250.04
		M3	201.69	327.1	176.98	265.9		M3	198.44	326.1	172.17	258.9		M3	181.19		168.72	253.85		M3	181.19		168.72	253.85
		Cu1	236.45	322.58	243.77	296.82		Cu1	233.07	316.3	242.15	292.82		Cu1	204.85	302.54		281.9		Cu1	204.85	302.54		281.9
		Cu2		133.35	19.37	148		Cu2		133.24	19.36	147.98		Cu2						Cu2
		Pc		18.67		94.42		Pc		18.49		94.1		Pc						Pc
p-value		3&4	fefo	fehi	mafo	mahi		4&5	fefo	fehi	mafo	mahi		5&6	fefo	fehi	mafo	mahi		0.05	fefo	fehi	mafo	mahi
		ScR		0.689157		0.63904		ScR						ScR						ScR
		Rs		0.000472799		0.841481		Rs		0.101616				Rs						Rs
		R3						R3						R3						R3
		R4						R4						R4						R4
		R5	1		1			R5						R5						R5
		M1	0.294266	4.88973e-06	0.488422	0.0107874		M1		0.129374		0.0692799		M1						M1
		M2	0.00516712	0.000314836	1	0.000982637		M2	9.94136e-12	0.000742391		0.099098		M2	1	1				M2	Y	Y
		M3	0.0107874	0.157299	0.0019247	0.000182811		M3	4.26251e-09		0.00861957	0.00148269		M3	1		1	1		M3	Y		Y	Y
		Cu1	0.00932238	0.000394092	0.0718606	0.00467773		Cu1	5.79396e-14	1.55478e-07		2.96357e-06		Cu1	1	1		1		Cu1	Y	Y		Y
		Cu2		0.63904	0.887537	0.841481		Cu2						Cu2						Cu2
		Pc		0.548506		0.423711		Pc						Pc						Pc
Euptychiina
Likelihood Score		3P	fefo	fehi	mafo	mahi		4P	fefo	fehi	mafo	mahi		5P	fefo	fehi	mafo	mahi		6P	fefo	fehi	mafo	mahi
		ScR						ScR						ScR						ScR
		Rs		217.07		221.38		Rs		216.97		221.37		Rs						Rs
		R3						R3						R3						R3
		R4						R4						R4						R4
		R5	29.03					R5	28.65					R5						R5
		M1	173.67	248.09	191.87	249.8		M1	173.12	240.38	191.63	246.79		M1		238.68		245.75		M1
		M2	227.81	240.52		227.44		M2	223.9	240.02		227.43		M2	200.73					M2	200.73
		M3		327.1		235.83		M3		326.1		235.74		M3						M3
		Cu1	236.45	322.58	243.77	296.82		Cu1	233.07	316.3	242.15	292.82		Cu1	204.85	302.54		281.9		Cu1	204.85	302.54		281.9
		Cu2		131.69		150.74		Cu2		131.45		150.74		Cu2						Cu2
		Pc						Pc						Pc						Pc
p-value		3&4	fefo	fehi	mafo	mahi		4&5	fefo	fehi	mafo	mahi		5&6	fefo	fehi	mafo	mahi		0.05	fefo	fehi	mafo	mahi
		ScR						ScR						ScR						ScR
		Rs		0.654721		0.887537		Rs						Rs						Rs
		R3						R3						R3						R3
		R4						R4						R4						R4
		R5	0.383329					R5						R5						R5
		M1	0.294266	8.60725e-05	0.488422	0.0141446		M1		0.0651964		0.14924		M1						M1
		M2	0.00516712	0.317311		0.887537		M2	9.94136e-12					M2	1					M2	Y
		M3		0.157299		0.671373		M3						M3						M3
		Cu1	0.00932238	0.000394092	0.0718606	0.00467773		Cu1	5.79396e-14	1.55478e-07		2.96357e-06		Cu1	1	1		1		Cu1	Y	Y		Y
		Cu2		0.488422		1		Cu2						Cu2						Cu2
		Pc						Pc						Pc						Pc
Ypthimina
Likelihood Score		3P	fefo	fehi	mafo	mahi		4P	fefo	fehi	mafo	mahi		5P	fefo	fehi	mafo	mahi		6P	fefo	fehi	mafo	mahi
		ScR						ScR						ScR						ScR
		Rs		211.5				Rs		211.48				Rs						Rs
		R3						R3						R3						R3
		R4						R4						R4						R4
		R5						R5						R5						R5
		M1	173.67	224.13	191.87	234.51		M1	173.12	224.12	191.63	230.93		M1				229.88		M1
		M2	227.81		161.86	227.44		M2	223.9		161.86	227.44		M2	200.73					M2	200.73
		M3		327.1		240.88		M3		326.1		235.42		M3				234.73		M3
		Cu1	236.45	322.58	243.77	296.82		Cu1	233.07	316.3	242.15	292.82		Cu1	204.85	302.54		281.9		Cu1	204.85	302.54		281.9
		Cu2		122.04		141.79		Cu2		121.95		141.78		Cu2						Cu2
		Pc		14.53		95.25		Pc		14.53		95.13		Pc						Pc
p-value		3&4	fefo	fehi	mafo	mahi		4&5	fefo	fehi	mafo	mahi		5&6	fefo	fehi	mafo	mahi		0.05	fefo	fehi	mafo	mahi
		ScR						ScR						ScR						ScR
		Rs		0.841481				Rs						Rs						Rs
		R3						R3						R3						R3
		R4						R4						R4						R4
		R5						R5						R5						R5
		M1	0.294266	0.887537	0.488422	0.00745472		M1				0.147299		M1						M1
		M2	0.00516712		1	1		M2	9.94136e-12					M2	1					M2	Y
		M3		0.157299		0.000951316		M3				0.240101		M3						M3
		Cu1	0.00932238	0.000394092	0.0718606	0.00467773		Cu1	5.79396e-14	1.55478e-07		2.96357e-06		Cu1	1	1		1		Cu1	Y	Y		Y
		Cu2		0.671373		0.887537		Cu2						Cu2						Cu2
		Pc		1		0.624206		Pc						Pc						Pc
Pronophilina
Likelihood Score		3P	fefo	fehi	mafo	mahi		4P	fefo	fehi	mafo	mahi		5P	fefo	fehi	mafo	mahi		6P	fefo	fehi	mafo	mahi
		ScR						ScR						ScR						ScR
		Rs		211.5		221.38		Rs		211.5		221.37		Rs						Rs
		R3						R3						R3						R3
		R4						R4						R4						R4
		R5	12.49					R5	12.49					R5						R5
		M1	173.67	239.42	191.87	229.92		M1	173.12	238.5	191.63	229.92		M1						M1
		M2	227.81	240.52	161.86	227.44		M2	223.9	240.48	161.86	227.43		M2	200.73					M2	200.73
		M3	201.69	327.1		230.25		M3	198.44	326.1		230.24		M3	181.19					M3	181.19
		Cu1	236.45	322.58	243.77	296.82		Cu1	233.07	316.3	242.15	292.82		Cu1	204.85	302.54		281.9		Cu1	204.85	302.54		281.9
		Cu2		131.52	16.61	136.66		Cu2		131.09	16.55	136.61		Cu2						Cu2
		Pc		31.91	16.61	94.59		Pc		31.88	16.55	94.12		Pc						Pc
p-value		3&4	fefo	fehi	mafo	mahi		4&5	fefo	fehi	mafo	mahi		5&6	fefo	fehi	mafo	mahi		0.05	fefo	fehi	mafo	mahi
		ScR						ScR						ScR						ScR
		Rs		1		0.887537		Rs						Rs						Rs
		R3						R3						R3						R3
		R4						R4						R4						R4
		R5	1					R5						R5						R5
		M1	0.294266	0.174951	0.488422	1		M1						M1						M1
		M2	0.00516712	0.777297	1	0.887537		M2	9.94136e-12					M2	1					M2	Y
		M3	0.0107874	0.157299		0.887537		M3	4.26251e-09					M3	1					M3	Y
		Cu1	0.00932238	0.000394092	0.0718606	0.00467773		Cu1	5.79396e-14	1.55478e-07		2.96357e-06		Cu1	1	1		1		Cu1	Y	Y		Y
		Cu2		0.353739	0.729034	0.75183		Cu2						Cu2						Cu2
		Pc		0.806496	0.729034	0.332278		Pc						Pc						Pc

## Sheet: fedofo
Adoliadini
Likelihood Score		3P	M3	M2	R5	Cu1	Cu2	Pc	M1	R3	R4	2A		4P	M3	M2	R5	Cu1	Cu2	Pc	M1	R3	R4	2A		5P	M3	M2	R5	Cu1	Cu2	Pc	M1	R3	R4	2A		6P	M3	M2	R5	Cu1	Cu2	Pc	M1	R3	R4	2A
		2A												2A												2A												2A
		R4												R4												R4												R4
		R3									12.42			R3									12.42			R3												R3
		M1								17.52	17.52			M1								17.46	17.46			M1												M1
		Pc							25	20.42	20.42			Pc							25	20.01	20.01			Pc												Pc
		Cu2						27.59	25	20.42	20.42			Cu2						27.59	25	20.01	20.01			Cu2												Cu2
		Cu1					29.37	29.37	26.78	22.26	22.26			Cu1					29.37	29.37	26.78	21.79	21.79			Cu1												Cu1
		R5				31.15	29.37	29.37	26.78	22.26	22.26			R5				31.15	29.37	29.37	26.78	21.79	21.79			R5												R5
		M2			28.64	28.64	26.86	26.86	24.27	19.64	19.64			M2			28.64	28.64	26.86	26.86	24.27	19.31	19.31			M2												M2
		M3		30.38	32.89	32.89	31.11	31.11	28.53	23.99	23.99			M3		30.38	32.89	32.89	31.11	31.11	28.53	23.53	23.53			M3												M3
p-value		3&4	M3	M2	R5	Cu1	Cu2	Pc	M1	R3	R4	2A		4&5	M3	M2	R5	Cu1	Cu2	Pc	M1	R3	R4	2A		5&6	M3	M2	R5	Cu1	Cu2	Pc	M1	R3	R4	2A		0.05	M3	M2	R5	Cu1	Cu2	Pc	M1	R3	R4	2A
		2A												2A												2A												2A
		R4												R4												R4												R4
		R3									1			R3												R3												R3
		M1								0.729034	0.729034			M1												M1												M1
		Pc							1	0.36518	0.36518			Pc												Pc												Pc
		Cu2						1	1	0.36518	0.36518			Cu2												Cu2												Cu2
		Cu1					1	1	1	0.332278	0.332278			Cu1												Cu1												Cu1
		R5				1	1	1	1	0.332278	0.332278			R5												R5												R5
		M2			1	1	1	1	1	0.41656	0.41656			M2												M2												M2
		M3		1	1	1	1	1	1	0.337475	0.337475			M3												M3												M3
Ageroniini
Likelihood Score		3P	M1	M2	R3	R4	R5	M3	Cu1	Cu2	Pc	2A		4P	M1	M2	R3	R4	R5	M3	Cu1	Cu2	Pc	2A		5P	M1	M2	R3	R4	R5	M3	Cu1	Cu2	Pc	2A		6P	M1	M2	R3	R4	R5	M3	Cu1	Cu2	Pc	2A
		2A												2A												2A												2A
		Pc												Pc												Pc												Pc
		Cu2												Cu2												Cu2												Cu2
		Cu1								12.46				Cu1								12.46				Cu1												Cu1
		M3							12.46	12.46				M3							12.46	12.46				M3												M3
		R5						12.46	12.46	12.46				R5						12.46	12.46	12.46				R5												R5
		R4					12.46	12.46	12.46	12.46				R4					12.46	12.46	12.46	12.46				R4												R4
		R3				12.46	12.46	12.46	12.46	12.46				R3				12.46	12.46	12.46	12.46	12.46				R3												R3
		M2			14.71	14.71	14.71	14.71	14.71	14.71				M2			14.55	14.55	14.55	14.55	14.55	14.55				M2												M2
		M1		16.63	14.71	14.71	14.71	14.71	14.71	14.71				M1		16.63	14.55	14.55	14.55	14.55	14.55	14.55				M1												M1
p-value		3&4	M1	M2	R3	R4	R5	M3	Cu1	Cu2	Pc	2A		4&5	M1	M2	R3	R4	R5	M3	Cu1	Cu2	Pc	2A		5&6	M1	M2	R3	R4	R5	M3	Cu1	Cu2	Pc	2A		0.05	M1	M2	R3	R4	R5	M3	Cu1	Cu2	Pc	2A
		2A												2A												2A												2A
		Pc												Pc												Pc												Pc
		Cu2												Cu2												Cu2												Cu2
		Cu1								1				Cu1												Cu1												Cu1
		M3							1	1				M3												M3												M3
		R5						1	1	1				R5												R5												R5
		R4					1	1	1	1				R4												R4												R4
		R3				1	1	1	1	1				R3												R3												R3
		M2			0.571608	0.571608	0.571608	0.571608	0.571608	0.571608				M2												M2												M2
		M1		1	0.571608	0.571608	0.571608	0.571608	0.571608	0.571608				M1												M1												M1
Cyrestini
Likelihood Score		3P	R5	M1	Cu1	Cu2	Pc	R3	R4	M2	M3	2A		4P	R5	M1	Cu1	Cu2	Pc	R3	R4	M2	M3	2A		5P	R5	M1	Cu1	Cu2	Pc	R3	R4	M2	M3	2A		6P	R5	M1	Cu1	Cu2	Pc	R3	R4	M2	M3	2A
		2A												2A												2A												2A
		M3												M3												M3												M3
		M2												M2												M2												M2
		R4												R4												R4												R4
		R3												R3												R3												R3
		Pc												Pc												Pc												Pc
		Cu2					12.3							Cu2					12.3							Cu2												Cu2
		Cu1				12.3	12.3							Cu1				12.3	12.3							Cu1												Cu1
		M1			12.3	12.3	12.3							M1			12.3	12.3	12.3							M1												M1
		R5		12.3	12.3	12.3	12.3							R5		12.3	12.3	12.3	12.3							R5												R5
p-value		3&4	R5	M1	Cu1	Cu2	Pc	R3	R4	M2	M3	2A		4&5	R5	M1	Cu1	Cu2	Pc	R3	R4	M2	M3	2A		5&6	R5	M1	Cu1	Cu2	Pc	R3	R4	M2	M3	2A		0.05	R5	M1	Cu1	Cu2	Pc	R3	R4	M2	M3	2A
		2A												2A												2A												2A
		M3												M3												M3												M3
		M2												M2												M2												M2
		R4												R4												R4												R4
		R3												R3												R3												R3
		Pc												Pc												Pc												Pc
		Cu2					1							Cu2												Cu2												Cu2
		Cu1				1	1							Cu1												Cu1												Cu1
		M1			1	1	1							M1												M1												M1
		R5		1	1	1	1							R5												R5												R5
Zetherini
Likelihood Score		3P	Cu1	M1	Cu2	Pc	R5	M1	M2	M3	Cu1	2A		4P	Cu1	M1	Cu2	Pc	R5	M1	M2	M3	Cu1	2A		5P	Cu1	M1	Cu2	Pc	R5	M1	M2	M3	Cu1	2A		6P	Cu1	M1	Cu2	Pc	R5	M1	M2	M3	Cu1	2A
		2A												2A												2A												2A
		M3												M3												M3												M3
		M2												M2												M2												M2
		R5												R5												R5												R5
		R4												R4												R4												R4
		R3												R3												R3												R3
		Pc												Pc												Pc												Pc
		Cu2				12.52								Cu2				12.52								Cu2												Cu2
		M1			12.52	12.52								M1			12.51	12.51								M1												M1
		Cu1		15.66	15.78	15.78								Cu1		15.61	15.62	15.62								Cu1												Cu1
p-value		3&4	Cu1	M1	Cu2	Pc	R5	M1	M2	M3	Cu1	2A		4&5	Cu1	M1	Cu2	Pc	R5	M1	M2	M3	Cu1	2A		5&6	Cu1	M1	Cu2	Pc	R5	M1	M2	M3	Cu1	2A		0.05	Cu1	M1	Cu2	Pc	R5	M1	M2	M3	Cu1	2A
		2A												2A												2A												2A
		M3												M3												M3												M3
		M2												M2												M2												M2
		R5												R5												R5												R5
		R4												R4												R4												R4
		R3												R3												R3												R3
		Pc												Pc												Pc												Pc
		Cu2				1								Cu2												Cu2												Cu2
		M1			0.887537	0.887537								M1												M1												M1
		Cu1		0.75183	0.571608	0.571608								Cu1												Cu1												Cu1
Parargina Mycalesina Lethina
Likelihood Score		3P	M2	M1	Cu1	M3	R5	R4	R3	Cu2	Pc	2A		4P	M2	M1	Cu1	M3	R5	R4	R3	Cu2	Pc	2A		5P	M2	M1	Cu1	M3	R5	R4	R3	Cu2	Pc	2A		6P	M2	M1	Cu1	M3	R5	R4	R3	Cu2	Pc	2A
		2A												2A												2A												2A
		Pc												Pc												Pc												Pc
		Cu2												Cu2												Cu2												Cu2
		R3												R3												R3												R3
		R4												R4												R4												R4
		R5												R5												R5												R5
		M3					61.11							M3					61.1							M3												M3
		Cu1				112.67	80.79							Cu1				112.67	80.79							Cu1												Cu1
		M1			147.15	127.35	95.24							M1			146.59	126.91	95.02							M1												M1
		M2		147.31	132.28	112.6	80.72							M2		146.51	132.28	112.6	80.72							M2												M2
p-value		3&4	M2	M1	Cu1	M3	R5	R4	R3	Cu2	Pc	2A		4&5	M2	M1	Cu1	M3	R5	R4	R3	Cu2	Pc	2A		5&6	M2	M1	Cu1	M3	R5	R4	R3	Cu2	Pc	2A		0.05	M2	M1	Cu1	M3	R5	R4	R3	Cu2	Pc	2A
		2A												2A												2A												2A
		Pc												Pc												Pc												Pc
		Cu2												Cu2												Cu2												Cu2
		R3												R3												R3												R3
		R4												R4												R4												R4
		R5												R5												R5												R5
		M3					0.887537							M3												M3												M3
		Cu1				1	1							Cu1												Cu1												Cu1
		M1			0.289918	0.348202	0.507122							M1												M1												M1
		M2		0.205903	1	1	1							M2												M2												M2
Euptychiina
Likelihood Score		3P	M2	M1	Cu1	R5	R3	R4	M3	Cu2	Pc	2A		4P	M2	M1	Cu1	R5	R3	R4	M3	Cu2	Pc	2A		5P	M2	M1	Cu1	R5	R3	R4	M3	Cu2	Pc	2A		6P	M2	M1	Cu1	R5	R3	R4	M3	Cu2	Pc	2A
		2A												2A												2A												2A
		Pc												Pc												Pc												Pc
		Cu2												Cu2												Cu2												Cu2
		M3												M3												M3												M3
		R4												R4												R4												R4
		R3												R3												R3												R3
		R5												R5												R5												R5
		Cu1				72.73								Cu1				72.44								Cu1												Cu1
		M1			147.15	86.67								M1			146.59	86.67								M1												M1
		M2		147.31	132.28	72.81								M2		146.51	132.28	72.36								M2												M2
p-value		3&4	M2	M1	Cu1	R5	R3	R4	M3	Cu2	Pc	2A		4&5	M2	M1	Cu1	R5	R3	R4	M3	Cu2	Pc	2A		5&6	M2	M1	Cu1	R5	R3	R4	M3	Cu2	Pc	2A		0.05	M2	M1	Cu1	R5	R3	R4	M3	Cu2	Pc	2A
		2A												2A												2A												2A
		Pc												Pc												Pc												Pc
		Cu2												Cu2												Cu2												Cu2
		M3												M3												M3												M3
		R4												R4												R4												R4
		R3												R3												R3												R3
		R5												R5												R5												R5
		Cu1				0.446312								Cu1												Cu1												Cu1
		M1			0.289918	1								M1												M1												M1
		M2		0.205903	1	0.342782								M2												M2												M2
Ypthimina
Likelihood Score		3P	M2	M1	Cu1	R3	R4	R5	M3	Cu2	Pc	2A		4P	M2	M1	Cu1	R3	R4	R5	M3	Cu2	Pc	2A		5P	M2	M1	Cu1	R3	R4	R5	M3	Cu2	Pc	2A		6P	M2	M1	Cu1	R3	R4	R5	M3	Cu2	Pc	2A
		2A												2A												2A												2A
		Pc												Pc												Pc												Pc
		Cu2												Cu2												Cu2												Cu2
		M3												M3												M3												M3
		R5												R5												R5												R5
		R4												R4												R4												R4
		R3												R3												R3												R3
		Cu1												Cu1												Cu1												Cu1
		M1			147.15									M1			146.59									M1												M1
		M2		147.31	132.28									M2		146.51	132.28									M2												M2
p-value		3&4	M2	M1	Cu1	R3	R4	R5	M3	Cu2	Pc	2A		4&5	M2	M1	Cu1	R3	R4	R5	M3	Cu2	Pc	2A		5&6	M2	M1	Cu1	R3	R4	R5	M3	Cu2	Pc	2A		0.05	M2	M1	Cu1	R3	R4	R5	M3	Cu2	Pc	2A
		2A												2A												2A												2A
		Pc												Pc												Pc												Pc
		Cu2												Cu2												Cu2												Cu2
		M3												M3												M3												M3
		R5												R5												R5												R5
		R4												R4												R4												R4
		R3												R3												R3												R3
		Cu1												Cu1												Cu1												Cu1
		M1			0.289918									M1												M1												M1
		M2		0.205903	1									M2												M2												M2
Pronophilina
Likelihood Score		3P	M2	M1	Cu1	M3	Cu2	Pc	R5	R3	R4	2A		4P	M2	M1	Cu1	M3	Cu2	Pc	R5	R3	R4	2A		5P	M2	M1	Cu1	M3	Cu2	Pc	R5	R3	R4	2A		6P	M2	M1	Cu1	M3	Cu2	Pc	R5	R3	R4	2A
		2A												2A												2A												2A
		R4												R4												R4												R4
		R3												R3												R3												R3
		R5												R5												R5												R5
		Pc							12.51					Pc							12.51					Pc												Pc
		Cu2						17.72	17.7					Cu2						17.71	17.7					Cu2												Cu2
		M3					58.24	53.05	52.99					M3					57.94	52.75	52.75					M3												M3
		Cu1				112.67	78.01	72.8	72.74					Cu1				112.67	77.63	72.44	72.44					Cu1												Cu1
		M1			147.15	127.35	91.87	86.67	86.67					M1			146.59	126.91	91.86	86.67	86.67					M1												M1
		M2		147.31	132.28	112.6	78.11	72.89	72.82					M2		146.51	132.28	112.6	77.55	72.36	72.36					M2												M2
p-value		3&4	M2	M1	Cu1	M3	Cu2	Pc	R5	R3	R4	2A		4&5	M2	M1	Cu1	M3	Cu2	Pc	R5	R3	R4	2A		5&6	M2	M1	Cu1	M3	Cu2	Pc	R5	R3	R4	2A		0.05	M2	M1	Cu1	M3	Cu2	Pc	R5	R3	R4	2A
		2A												2A												2A												2A
		R4												R4												R4												R4
		R3												R3												R3												R3
		R5												R5												R5												R5
		Pc							1					Pc												Pc												Pc
		Cu2						0.887537	1					Cu2												Cu2												Cu2
		M3					0.438578	0.438578	0.488422					M3												M3												M3
		Cu1				1	0.383329	0.396144	0.438578					Cu1												Cu1												Cu1
		M1			0.289918	0.348202	0.887537	1	1					M1												M1												M1
		M2		0.205903	1	1	0.289918	0.303215	0.337475					M2												M2												M2

## Sheet: fedohi
Adoliadini
Likelihood Score		3P	M1	ScR	Rs	M2	M3	Cu1	Cu2	Pc	2A		4P	M1	ScR	Rs	M2	M3	Cu1	Cu2	Pc	2A		5P	M1	ScR	Rs	M2	M3	Cu1	Cu2	Pc	2A		6P	M1	ScR	Rs	M2	M3	Cu1	Cu2	Pc	2A
		2A											2A											2A											2A
		Pc											Pc											Pc											Pc
		Cu2											Cu2											Cu2											Cu2
		Cu1											Cu1											Cu1											Cu1
		M3						23.45					M3						23.45					M3											M3
		M2					23.45	23.45					M2					23.45	23.45					M2											M2
		Rs				22.1	22.1	22.1					Rs				22.04	22.04	22.04					Rs											Rs
		ScR			20.63	22.1	22.1	22.1					ScR			20.63	22.04	22.04	22.04					ScR											ScR
		M1		24.44	24.44	25.7	25.7	25.7					M1		24.11	24.11	25.52	25.52	25.52					M1											M1
p-value		3&4	M1	ScR	Rs	M2	M3	Cu1	Cu2	Pc	2A		4&5	M1	ScR	Rs	M2	M3	Cu1	Cu2	Pc	2A		5&6	M1	ScR	Rs	M2	M3	Cu1	Cu2	Pc	2A		0.05	M1	ScR	Rs	M2	M3	Cu1	Cu2	Pc	2A
		2A											2A											2A											2A
		Pc											Pc											Pc											Pc
		Cu2											Cu2											Cu2											Cu2
		Cu1											Cu1											Cu1											Cu1
		M3						1					M3											M3											M3
		M2					1	1					M2											M2											M2
		Rs				0.729034	0.729034	0.729034					Rs											Rs											Rs
		ScR			1	0.729034	0.729034	0.729034					ScR											ScR											ScR
		M1		0.41656	0.41656	0.548506	0.548506	0.548506					M1											M1											M1
Vagrantini
Likelihood Score		3P	Cu1	Cu2	M1	Rs	M2	M3	ScR	Pc	2A		4P	Cu1	Cu2	M1	Rs	M2	M3	ScR	Pc	2A		5P	Cu1	Cu2	M1	Rs	M2	M3	ScR	Pc	2A		6P	Cu1	Cu2	M1	Rs	M2	M3	ScR	Pc	2A
		2A											2A											2A											2A
		Pc											Pc											Pc											Pc
		ScR								12.52			ScR								12.52			ScR											ScR
		M3							14.8	14.8			M3							14.56	14.56			M3											M3
		M2						16.59	14.8	14.8			M2						16.59	14.56	14.56			M2											M2
		Rs					16.59	16.59	14.8	14.8			Rs					16.59	16.59	14.56	14.56			Rs											Rs
		M1				19.5	19.5	19.5	17.96	17.96			M1				19.19	19.19	19.19	17.15	17.15			M1											M1
		Cu2			21.12	18.62	18.62	18.62	16.96	16.96			Cu2			21.12	18.53	18.53	18.53	16.49	16.49			Cu2											Cu2
		Cu1		22.17	22.83	20.22	20.22	20.22	18.51	18.51			Cu1		22.15	22.81	20.22	20.22	20.22	18.18	18.18			Cu1											Cu1
p-value		3&4	Cu1	Cu2	M1	Rs	M2	M3	ScR	Pc	2A		4&5	Cu1	Cu2	M1	Rs	M2	M3	ScR	Pc	2A		5&6	Cu1	Cu2	M1	Rs	M2	M3	ScR	Pc	2A		0.05	Cu1	Cu2	M1	Rs	M2	M3	ScR	Pc	2A
		2A											2A											2A											2A
		Pc											Pc											Pc											Pc
		ScR								1			ScR											ScR											ScR
		M3							0.488422	0.488422			M3											M3											M3
		M2						1	0.488422	0.488422			M2											M2											M2
		Rs					1	1	0.488422	0.488422			Rs											Rs											Rs
		M1				0.431047	0.431047	0.431047	0.203092	0.203092			M1											M1											M1
		Cu2			1	0.671373	0.671373	0.671373	0.332278	0.332278			Cu2											Cu2											Cu2
		Cu1		0.841481	0.841481	1	1	1	0.41656	0.41656			Cu1											Cu1											Cu1
Ageroniini
Likelihood Score		3P	Rs	M1	M2	M3	Cu1	Cu2	ScR	Pc	2A		4P	Rs	M1	M2	M3	Cu1	Cu2	ScR	Pc	2A		5P	Rs	M1	M2	M3	Cu1	Cu2	ScR	Pc	2A		6P	Rs	M1	M2	M3	Cu1	Cu2	ScR	Pc	2A
		2A											2A											2A											2A
		Pc											Pc											Pc											Pc
		ScR											ScR											ScR											ScR
		Cu2											Cu2											Cu2											Cu2
		Cu1						14.71					Cu1						14.56					Cu1											Cu1
		M3					16.63	14.71					M3					16.63	14.56					M3											M3
		M2				16.63	16.63	14.71					M2				16.63	16.63	14.56					M2											M2
		M1			16.63	16.63	16.63	14.71					M1			16.63	16.63	16.63	14.56					M1											M1
		Rs		16.63	16.63	16.63	16.63	14.71					Rs		16.63	16.63	16.63	16.63	14.56					Rs											Rs
p-value		3&4	Rs	M1	M2	M3	Cu1	Cu2	ScR	Pc	2A		4&5	Rs	M1	M2	M3	Cu1	Cu2	ScR	Pc	2A		5&6	Rs	M1	M2	M3	Cu1	Cu2	ScR	Pc	2A		0.05	Rs	M1	M2	M3	Cu1	Cu2	ScR	Pc	2A
		2A											2A											2A											2A
		Pc											Pc											Pc											Pc
		ScR											ScR											ScR											ScR
		Cu2											Cu2											Cu2											Cu2
		Cu1						0.583882					Cu1											Cu1											Cu1
		M3					1	0.583882					M3											M3											M3
		M2				1	1	0.583882					M2											M2											M2
		M1			1	1	1	0.583882					M1											M1											M1
		Rs		1	1	1	1	0.583882					Rs											Rs											Rs
Cyrestini
Likelihood Score		3P	Pc	Cu2	Cu1	M3	ScR	Rs	M1	M2	2A		4P	Pc	Cu2	Cu1	M3	ScR	Rs	M1	M2	2A		5P	Pc	Cu2	Cu1	M3	ScR	Rs	M1	M2	2A		6P	Pc	Cu2	Cu1	M3	ScR	Rs	M1	M2	2A
		2A											2A											2A											2A
		M2											M2											M2											M2
		M1								12.3			M1								12.3			M1											M1
		Rs							12.3	12.3			Rs							12.3	12.3			Rs											Rs
		ScR						12.3	12.3	12.3			ScR						12.3	12.3	12.3			ScR											ScR
		M3					15.43	15.43	15.43	15.43			M3					15.37	15.37	15.37	15.37			M3											M3
		Cu1				18.22	15.43	15.43	15.43	15.43			Cu1				18.22	15.37	15.37	15.37	15.37			Cu1											Cu1
		Cu2			18.22	18.22	15.43	15.43	15.43	15.43			Cu2			18.22	18.22	15.26	15.26	15.26	15.26			Cu2											Cu2
		Pc		16.53	16.53	16.53	13.48	13.48	13.48	13.48			Pc		16.39	16.38	16.38	13.42	13.42	13.42	13.42			Pc											Pc
p-value		3&4	Pc	Cu2	Cu1	M3	ScR	Rs	M1	M2	2A		4&5	Pc	Cu2	Cu1	M3	ScR	Rs	M1	M2	2A		5&6	Pc	Cu2	Cu1	M3	ScR	Rs	M1	M2	2A		0.05	Pc	Cu2	Cu1	M3	ScR	Rs	M1	M2	2A
		2A											2A											2A											2A
		M2											M2											M2											M2
		M1								1			M1											M1											M1
		Rs							1	1			Rs											Rs											Rs
		ScR						1	1	1			ScR											ScR											ScR
		M3					0.729034	0.729034	0.729034	0.729034			M3											M3											M3
		Cu1				1	0.729034	0.729034	0.729034	0.729034			Cu1											Cu1											Cu1
		Cu2			1	1	0.559829	0.559829	0.559829	0.559829			Cu2											Cu2											Cu2
		Pc		0.596701	0.583882	0.583882	0.729034	0.729034	0.729034	0.729034			Pc											Pc											Pc
Zetherini
Likelihood Score		3P	M3	Cu1	Cu2	M2	Pc	Rs	M1	ScR	2A		4P	M3	Cu1	Cu2	M2	Pc	Rs	M1	ScR	2A		5P	M3	Cu1	Cu2	M2	Pc	Rs	M1	ScR	2A		6P	M3	Cu1	Cu2	M2	Pc	Rs	M1	ScR	2A
		2A											2A											2A											2A
		ScR											ScR											ScR											ScR
		M1											M1											M1											M1
		Rs							12.52				Rs							12.52				Rs											Rs
		Pc						12.52	12.52				Pc						12.52	12.52				Pc											Pc
		M2					12.52	12.52	12.52				M2					12.51	12.51	12.51				M2											M2
		Cu2				15.66	15.78	15.78	15.78				Cu2				15.61	15.61	15.61	15.61				Cu2											Cu2
		Cu1			116.73	113.72	113.83	113.83	113.83				Cu1			116.59	113.48	113.49	113.49	113.49				Cu1											Cu1
		M3		216.3	118.36	115.27	115.35	115.35	115.35				M3		216.24	118.36	115.25	115.26	115.26	115.26				M3											M3
p-value		3&4	M3	Cu1	Cu2	M2	Pc	Rs	M1	ScR	2A		4&5	M3	Cu1	Cu2	M2	Pc	Rs	M1	ScR	2A		5&6	M3	Cu1	Cu2	M2	Pc	Rs	M1	ScR	2A		0.05	M3	Cu1	Cu2	M2	Pc	Rs	M1	ScR	2A
		2A											2A											2A											2A
		ScR											ScR											ScR											ScR
		M1											M1											M1											M1
		Rs							1				Rs											Rs											Rs
		Pc						1	1				Pc											Pc											Pc
		M2					0.887537	0.887537	0.887537				M2											M2											M2
		Cu2				0.75183	0.559829	0.559829	0.559829				Cu2											Cu2											Cu2
		Cu1			0.596701	0.488422	0.409587	0.409587	0.409587				Cu1											Cu1											Cu1
		M3		0.729034	1	0.841481	0.671373	0.671373	0.671373				M3											M3											M3
Parargina Mycalesina Lethina
Likelihood Score		3P	M3	Cu1	M2	M1	Cu2	Rs	Pc	ScR	2A		4P	M3	Cu1	M2	M1	Cu2	Rs	Pc	ScR	2A		5P	M3	Cu1	M2	M1	Cu2	Rs	Pc	ScR	2A		6P	M3	Cu1	M2	M1	Cu2	Rs	Pc	ScR	2A
		2A											2A											2A											2A
		ScR											ScR											ScR											ScR
		Pc								12.47			Pc								12.47			Pc											Pc
		Rs							21.76	21.73			Rs							21.7	21.68			Rs											Rs
		Cu2						34	24.88	24.84			Cu2						34	24.79	24.77			Cu2											Cu2
		M1					36.9	33.81	24.71	24.67			M1					36.9	33.81	24.62	24.61			M1											M1
		M2				50.5	50.69	47.56	38.57	38.52			M2				50.43	50.62	47.55	38.32	38.3			M2											M2
		Cu1			139.32	125.71	125.89	122.76	113.71	113.68			Cu1			139.3	125.59	125.78	122.69	113.47	113.46			Cu1											Cu1
		M3		216.3	141.11	127.36	127.55	124.46	115.26	115.24			M3		216.24	141.07	127.36	127.55	124.46	115.25	115.23			M3											M3
p-value		3&4	M3	Cu1	M2	M1	Cu2	Rs	Pc	ScR	2A		4&5	M3	Cu1	M2	M1	Cu2	Rs	Pc	ScR	2A		5&6	M3	Cu1	M2	M1	Cu2	Rs	Pc	ScR	2A		0.05	M3	Cu1	M2	M1	Cu2	Rs	Pc	ScR	2A
		2A											2A											2A											2A
		ScR											ScR											ScR											ScR
		Pc								1			Pc											Pc											Pc
		Rs							0.729034	0.75183			Rs											Rs											Rs
		Cu2						1	0.671373	0.708281			Cu2											Cu2											Cu2
		M1					1	1	0.671373	0.729034			M1											M1											M1
		M2				0.708281	0.708281	0.887537	0.4795	0.507122			M2											M2											M2
		Cu1			0.841481	0.624206	0.63904	0.708281	0.488422	0.507122			Cu1											Cu1											Cu1
		M3		0.729034	0.777297	1	1	1	0.887537	0.887537			M3											M3											M3
Euptychiina
Likelihood Score		3P	M3	Cu1	M1	Cu2	M2	Rs	ScR	Pc	2A		4P	M3	Cu1	M1	Cu2	M2	Rs	ScR	Pc	2A		5P	M3	Cu1	M1	Cu2	M2	Rs	ScR	Pc	2A		6P	M3	Cu1	M1	Cu2	M2	Rs	ScR	Pc	2A
		2A											2A											2A											2A
		Pc											Pc											Pc											Pc
		ScR											ScR											ScR											ScR
		Rs											Rs											Rs											Rs
		M2						28.1					M2						28.08					M2											M2
		Cu2					33.16	28.71					Cu2					33.12	28.49					Cu2											Cu2
		M1				39.58	39.17	34.88					M1				39.27	38.87	34.32					M1											M1
		Cu1			129.74	124.21	123.85	119.41					Cu1			129.74	123.99	123.59	118.96					Cu1											Cu1
		M3		216.3	131.57	125.77	125.4	120.84					M3		216.24	131.51	125.77	125.36	120.73					M3											M3
p-value		3&4	M3	Cu1	M1	Cu2	M2	Rs	ScR	Pc	2A		4&5	M3	Cu1	M1	Cu2	M2	Rs	ScR	Pc	2A		5&6	M3	Cu1	M1	Cu2	M2	Rs	ScR	Pc	2A		0.05	M3	Cu1	M1	Cu2	M2	Rs	ScR	Pc	2A
		2A											2A											2A											2A
		Pc											Pc											Pc											Pc
		ScR											ScR											ScR											ScR
		Rs											Rs											Rs											Rs
		M2						0.841481					M2											M2											M2
		Cu2					0.777297	0.507122					Cu2											Cu2											Cu2
		M1				0.431047	0.438578	0.289918					M1											M1											M1
		Cu1			1	0.507122	0.470842	0.342782					Cu1											Cu1											Cu1
		M3		0.729034	0.729034	1	0.777297	0.63904					M3											M3											M3
Ypthimina
Likelihood Score		3P	M3	Cu1	Cu2	Pc	M1	Rs	ScR	M2	2A		4P	M3	Cu1	Cu2	Pc	M1	Rs	ScR	M2	2A		5P	M3	Cu1	Cu2	Pc	M1	Rs	ScR	M2	2A		6P	M3	Cu1	Cu2	Pc	M1	Rs	ScR	M2	2A
		2A											2A											2A											2A
		M2											M2											M2											M2
		ScR											ScR											ScR											ScR
		Rs											Rs											Rs											Rs
		M1						12.49					M1						12.49					M1											M1
		Pc					13.76	13.71					Pc					13.53	13.51					Pc											Pc
		Cu2				14.54	13.76	13.71					Cu2				14.54	13.53	13.51					Cu2											Cu2
		Cu1			114.59	114.59	113.74	113.7					Cu1			114.51	114.51	113.49	113.47					Cu1											Cu1
		M3		216.3	116.28	116.28	115.28	115.25					M3		216.24	116.27	116.27	115.26	115.24					M3											M3
p-value		3&4	M3	Cu1	Cu2	Pc	M1	Rs	ScR	M2	2A		4&5	M3	Cu1	Cu2	Pc	M1	Rs	ScR	M2	2A		5&6	M3	Cu1	Cu2	Pc	M1	Rs	ScR	M2	2A		0.05	M3	Cu1	Cu2	Pc	M1	Rs	ScR	M2	2A
		2A											2A											2A											2A
		M2											M2											M2											M2
		ScR											ScR											ScR											ScR
		Rs											Rs											Rs											Rs
		M1						1					M1											M1											M1
		Pc					0.497624	0.527089					Pc											Pc											Pc
		Cu2				1	0.497624	0.527089					Cu2											Cu2											Cu2
		Cu1			0.689157	0.689157	0.4795	0.497624					Cu1											Cu1											Cu1
		M3		0.729034	0.887537	0.887537	0.841481	0.887537					M3											M3											M3
Pronophilina
Likelihood Score		3P	M3	Cu1	M1	M2	Cu2	Pc	Rs	ScR	2A		4P	M3	Cu1	M1	M2	Cu2	Pc	Rs	ScR	2A		5P	M3	Cu1	M1	M2	Cu2	Pc	Rs	ScR	2A		6P	M3	Cu1	M1	M2	Cu2	Pc	Rs	ScR	2A
		2A											2A											2A											2A
		ScR											ScR											ScR											ScR
		Rs											Rs											Rs											Rs
		Pc							17.72				Pc							17.71				Pc											Pc
		Cu2						27.88	22.67				Cu2						27.86	22.67				Cu2											Cu2
		M2					33.28	28.39	23.07				M2					33.23	28.27	23.07				M2											M2
		M1				37.78	37.25	32.23	27.06				M1				37.46	37.04	32.09	26.89				M1											M1
		Cu1			127.89	124.73	124.05	119.02	113.83				Cu1			127.86	124.05	123.64	118.68	113.49				Cu1											Cu1
		M3		216.3	129.65	126.08	125.51	120.5	115.33				M3		216.24	129.63	125.82	125.41	120.45	115.26				M3											M3
p-value		3&4	M3	Cu1	M1	M2	Cu2	Pc	Rs	ScR	2A		4&5	M3	Cu1	M1	M2	Cu2	Pc	Rs	ScR	2A		5&6	M3	Cu1	M1	M2	Cu2	Pc	Rs	ScR	2A		0.05	M3	Cu1	M1	M2	Cu2	Pc	Rs	ScR	2A
		2A											2A											2A											2A
		ScR											ScR											ScR											ScR
		Rs											Rs											Rs											Rs
		Pc							0.887537				Pc											Pc											Pc
		Cu2						0.841481	1				Cu2											Cu2											Cu2
		M2					0.75183	0.624206	1				M2											M2											M2
		M1				0.423711	0.516937	0.596701	0.559829				M1											M1											M1
		Cu1			0.806496	0.243537	0.36518	0.409587	0.409587				Cu1											Cu1											Cu1
		M3		0.729034	0.841481	0.470842	0.654721	0.75183	0.708281				M3											M3											M3

## Sheet: fevefo
Adoliadini
Likelihood Score		3P	Cu1	M3	M2	R5	M1	Cu2	Pc	R4	R3	2A		4P	Cu1	M3	M2	R5	M1	Cu2	Pc	R4	R3	2A		5P	Cu1	M3	M2	R5	M1	Cu2	Pc	R4	R3	2A		6P	Cu1	M3	M2	R5	M1	Cu2	Pc	R4	R3	2A
		2A												2A												2A												2A
		R3												R3												R3												R3
		R4												R4												R4												R4
		Pc								19.73				Pc								19.29				Pc												Pc
		Cu2							28.63	22.35				Cu2							28.63	21.8				Cu2												Cu2
		M1						29.17	26.66	20.38				M1						29.17	26.66	19.84				M1												M1
		R5					27.21	29.17	26.66	20.38				R5					27.21	29.17	26.66	19.84				R5												R5
		M2				176.5	176.5	178.26	174.64	164.04				M2				171.41	171.41	173.37	170.86	164.03				M2				163.63	163.63	170.94	166.44					M2				163.63	163.63	170.94	166.44
		M3			309.82	170.17	170.17	172.05	168.75	158.18				M3			309.74	165.55	165.55	167.51	165	158.17				M3				162.62	162.62	158.09	158.44					M3				162.62	162.62	158.09	158.43
		Cu1		318.83	324.73	185.18	185.18	187	183.7	173.12				Cu1		318.83	324.69	180.49	180.49	182.45	179.94	173.12				Cu1				175.08	175.08	174.29	173.75					Cu1				175.08	175.08	174.29	173.75
p-value		3&4	Cu1	M3	M2	R5	M1	Cu2	Pc	R4	R3	2A		4&5	Cu1	M3	M2	R5	M1	Cu2	Pc	R4	R3	2A		5&6	Cu1	M3	M2	R5	M1	Cu2	Pc	R4	R3	2A		0.05	Cu1	M3	M2	R5	M1	Cu2	Pc	R4	R3	2A
		2A												2A												2A												2A
		R3												R3												R3												R3
		R4												R4												R4												R4
		Pc								0.348202				Pc												Pc												Pc
		Cu2							1	0.294266				Cu2												Cu2												Cu2
		M1						1	1	0.298698				M1												M1												M1
		R5					1	1	1	0.298698				R5												R5												R5
		M2				0.00141972	0.00141972	0.0017642	0.0059678	0.887537				M2				7.99278e-05	7.99278e-05	0.0274863	0.00294699					M2				1	1	1	1					M2				Y	Y	Y	Y
		M3			0.689157	0.00236785	0.00236785	0.0025842	0.0061699	0.887537				M3				0.0154888	0.0154888	1.42154e-05	0.00029216					M3				1	1	1	0.887537					M3				Y	Y	Y	Y
		Cu1		1	0.777297	0.00219366	0.00219366	0.00255609	0.00610177	1				Cu1				0.00100409	0.00100409	5.34963e-05	0.000433957					Cu1				1	1	1	1					Cu1				Y	Y	Y	Y
Vagrantini
Likelihood Score		3P	R5	Cu2	R3	R4	M1	M2	M3	Cu1	Pc	2A		4P	R5	Cu2	R3	R4	M1	M2	M3	Cu1	Pc	2A		5P	R5	Cu2	R3	R4	M1	M2	M3	Cu1	Pc	2A		6P	R5	Cu2	R3	R4	M1	M2	M3	Cu1	Pc	2A
		2A												2A												2A												2A
		Pc												Pc												Pc												Pc
		Cu1												Cu1												Cu1												Cu1
		M3												M3												M3												M3
		M2												M2												M2												M2
		M1												M1												M1												M1
		R4												R4												R4												R4
		R3												R3												R3												R3
		Cu2												Cu2												Cu2												Cu2
		R5		12.47										R5		12.37										R5												R5
p-value		3&4	R5	Cu2	R3	R4	M1	M2	M3	Cu1	Pc	2A		4&5	R5	Cu2	R3	R4	M1	M2	M3	Cu1	Pc	2A		5&6	R5	Cu2	R3	R4	M1	M2	M3	Cu1	Pc	2A		0.05	R5	Cu2	R3	R4	M1	M2	M3	Cu1	Pc	2A
		2A												2A												2A												2A
		Pc												Pc												Pc												Pc
		Cu1												Cu1												Cu1												Cu1
		M3												M3												M3												M3
		M2												M2												M2												M2
		M1												M1												M1												M1
		R4												R4												R4												R4
		R3												R3												R3												R3
		Cu2												Cu2												Cu2												Cu2
		R5		0.654721										R5												R5												R5
Ageroniini
Likelihood Score		3P	M3	M2	M1	R3	R5	R4	Cu1	Cu2	Pc	2A		4P	M3	M2	M1	R3	R5	R4	Cu1	Cu2	Pc	2A		5P	M3	M2	M1	R3	R5	R4	Cu1	Cu2	Pc	2A		6P	M3	M2	M1	R3	R5	R4	Cu1	Cu2	Pc	2A
		2A												2A												2A												2A
		Pc												Pc												Pc												Pc
		Cu2												Cu2												Cu2												Cu2
		Cu1												Cu1												Cu1												Cu1
		R4												R4												R4												R4
		R5												R5												R5												R5
		R3					12.41							R3					12.41							R3												R3
		M1				14.68	14.68							M1				14.52	14.52							M1												M1
		M2			169.57	164.04	164.04							M2			166.11	164.01	164.01							M2			164.09									M2			164.09
		M3		309.82	163.72	158.18	158.18							M3		309.74	160.25	158.15	158.15							M3			160.25									M3
p-value		3&4	M3	M2	M1	R3	R5	R4	Cu1	Cu2	Pc	2A		4&5	M3	M2	M1	R3	R5	R4	Cu1	Cu2	Pc	2A		5&6	M3	M2	M1	R3	R5	R4	Cu1	Cu2	Pc	2A		0.05	M3	M2	M1	R3	R5	R4	Cu1	Cu2	Pc	2A
		2A												2A												2A												2A
		Pc												Pc												Pc												Pc
		Cu2												Cu2												Cu2												Cu2
		Cu1												Cu1												Cu1												Cu1
		R4												R4												R4												R4
		R5												R5												R5												R5
		R3					1							R3												R3												R3
		M1				0.571608	0.571608							M1												M1												M1
		M2			0.0085237	0.806496	0.806496							M2			0.0444338									M2			1									M2			Y
		M3		0.689157	0.00842891	0.806496	0.806496							M3			1									M3												M3
Cyrestini
Likelihood Score		3P	Cu1	M3	M2	Cu2	Pc	M1	R3	R4	R5	2A		4P	Cu1	M3	M2	Cu2	Pc	M1	R3	R4	R5	2A		5P	Cu1	M3	M2	Cu2	Pc	M1	R3	R4	R5	2A		6P	Cu1	M3	M2	Cu2	Pc	M1	R3	R4	R5	2A
		2A												2A												2A												2A
		R5												R5												R5												R5
		R4												R4												R4												R4
		R3												R3												R3												R3
		M1												M1												M1												M1
		Pc						12.26						Pc						12.26						Pc												Pc
		Cu2					44.99	44.99						Cu2					44.95	44.95						Cu2												Cu2
		M2				199.74	164.04	164.04						M2				196.62	163.93	163.93						M2				188								M2				188
		M3			309.82	193.73	158.18	158.18						M3			309.74	190.76	158.07	158.07						M3				185.7								M3				185.7
		Cu1		318.83	324.73	208.59	173.12	173.12						Cu1		318.83	324.69	205.71	173.02	173.02						Cu1				194.37								Cu1				194.37
p-value		3&4	Cu1	M3	M2	Cu2	Pc	M1	R3	R4	R5	2A		4&5	Cu1	M3	M2	Cu2	Pc	M1	R3	R4	R5	2A		5&6	Cu1	M3	M2	Cu2	Pc	M1	R3	R4	R5	2A		0.05	Cu1	M3	M2	Cu2	Pc	M1	R3	R4	R5	2A
		2A												2A												2A												2A
		R5												R5												R5												R5
		R4												R4												R4												R4
		R3												R3												R3												R3
		M1												M1												M1												M1
		Pc						1						Pc												Pc												Pc
		Cu2					0.777297	0.777297						Cu2												Cu2												Cu2
		M2				0.0124896	0.63904	0.63904						M2				3.29427e-05								M2				1								M2				Y
		M3			0.689157	0.014801	0.63904	0.63904						M3				0.00146669								M3				1								M3				Y
		Cu1		1	0.777297	0.0163951	0.654721	0.654721						Cu1				1.91349e-06								Cu1				1								Cu1				Y
Zetherini
Likelihood Score		3P	Cu1	M3	M2	M1	R4	Cu2	Pc	R3	R5	2A		4P	Cu1	M3	M2	M1	R4	Cu2	Pc	R3	R5	2A		5P	Cu1	M3	M2	M1	R4	Cu2	Pc	R3	R5	2A		6P	Cu1	M3	M2	M1	R4	Cu2	Pc	R3	R5	2A
		2A												2A												2A												2A
		R5												R5												R5												R5
		R3												R3												R3												R3
		Pc												Pc												Pc												Pc
		Cu2							12.43					Cu2							12.43					Cu2												Cu2
		R4						12.41	12.41					R4						12.41	12.41					R4												R4
		M1					99.03	99.07	99.07					M1					98.93	98.93	98.93					M1												M1
		M2				254.6	164.04	164.04	164.04					M2				250.51	164	164.02	164.02					M2				233.41								M2				233.41
		M3			309.82	248.45	158.18	158.18	158.18					M3			309.74	244.65	158.14	158.16	158.16					M3				235.06								M3				235.06
		Cu1		318.83	324.73	263.37	173.12	173.12	173.12					Cu1		318.83	324.69	259.6	173.08	173.1	173.1					Cu1				250.07								Cu1				250.07
p-value		3&4	Cu1	M3	M2	M1	R4	Cu2	Pc	R3	R5	2A		4&5	Cu1	M3	M2	M1	R4	Cu2	Pc	R3	R5	2A		5&6	Cu1	M3	M2	M1	R4	Cu2	Pc	R3	R5	2A		0.05	Cu1	M3	M2	M1	R4	Cu2	Pc	R3	R5	2A
		2A												2A												2A												2A
		R5												R5												R5												R5
		R3												R3												R3												R3
		Pc												Pc												Pc												Pc
		Cu2							1					Cu2												Cu2												Cu2
		R4						1	1					R4												R4												R4
		M1					0.654721	0.596701	0.596701					M1												M1												M1
		M2				0.00423548	0.777297	0.841481	0.841481					M2				4.9729e-09								M2				1								M2				Y
		M3			0.689157	0.00583683	0.777297	0.841481	0.841481					M3				1.18953e-05								M3				1								M3				Y
		Cu1		1	0.777297	0.0060344	0.777297	0.841481	0.841481					Cu1				1.26672e-05								Cu1				1								Cu1				Y
Parargina Mycalesina Lethina
Likelihood Score		3P	Cu1	M3	M2	M1	R5	R4	Cu2	Pc	2A	R3		4P	Cu1	M3	M2	M1	R5	R4	Cu2	Pc	2A	R3		5P	Cu1	M3	M2	M1	R5	R4	Cu2	Pc	2A	R3		6P	Cu1	M3	M2	M1	R5	R4	Cu2	Pc	2A	R3
		R3												R3												R3												R3
		2A												2A												2A												2A
		Pc												Pc												Pc												Pc
		Cu2												Cu2												Cu2												Cu2
		R4							12.44					R4							12.44					R4												R4
		R5						23.98	23.98					R5						23.89	23.88					R5												R5
		M1					110.4	99.11	99.11					M1					110.36	98.93	98.93					M1												M1
		M2				254.6	179.89	164.04	164.04					M2				250.51	175.46	164.02	164.02					M2				233.41	170.61							M2				233.41	170.61
		M3			309.82	248.45	173.53	158.18	158.18					M3			309.74	244.65	169.6	158.16	158.16					M3				235.06	168.03							M3				235.06
		Cu1		318.83	324.73	263.37	188.55	173.12	173.12					Cu1		318.83	324.69	259.6	184.54	173.11	173.11					Cu1				250.07	183.27							Cu1				250.07
p-value		3&4	Cu1	M3	M2	M1	R5	R4	Cu2	Pc	2A	R3		4&5	Cu1	M3	M2	M1	R5	R4	Cu2	Pc	2A	R3		5&6	Cu1	M3	M2	M1	R5	R4	Cu2	Pc	2A	R3		0.05	Cu1	M3	M2	M1	R5	R4	Cu2	Pc	2A	R3
		R3												R3												R3												R3
		2A												2A												2A												2A
		Pc												Pc												Pc												Pc
		Cu2												Cu2												Cu2												Cu2
		R4							1					R4												R4												R4
		R5						0.671373	0.654721					R5												R5												R5
		M1					0.777297	0.548506	0.548506					M1												M1												M1
		M2				0.00423548	0.00291488	0.841481	0.841481					M2				4.9729e-09	0.00184268							M2				1	1							M2				Y	Y
		M3			0.689157	0.00583683	0.00505404	0.841481	0.841481					M3				1.18953e-05	0.0763938							M3				1								M3				Y
		Cu1		1	0.777297	0.0060344	0.00462636	0.887537	0.887537					Cu1				1.26672e-05	0.110995							Cu1				1								Cu1				Y
Euptychiina
Likelihood Score		3P	Cu1	M3	M2	M1	R5	R3	R4	Cu2	Pc	2A		4P	Cu1	M3	M2	M1	R5	R3	R4	Cu2	Pc	2A		5P	Cu1	M3	M2	M1	R5	R3	R4	Cu2	Pc	2A		6P	Cu1	M3	M2	M1	R5	R3	R4	Cu2	Pc	2A
		2A												2A												2A												2A
		Pc												Pc												Pc												Pc
		Cu2												Cu2												Cu2												Cu2
		R4												R4												R4												R4
		R3												R3												R3												R3
		R5												R5												R5												R5
		M1					115.15							M1					115.1							M1												M1
		M2				254.6	184.02							M2				250.51	180.2							M2				233.41	178.11							M2				233.41	178.11
		M3			309.82	248.45	178.07							M3			309.74	244.65	174.34							M3				235.06	170.85							M3				235.06	170.85
		Cu1		318.83	324.73	263.37	192.91							Cu1		318.83	324.69	259.6	189.28							Cu1				250.07	188.62							Cu1				250.07
p-value		3&4	Cu1	M3	M2	M1	R5	R3	R4	Cu2	Pc	2A		4&5	Cu1	M3	M2	M1	R5	R3	R4	Cu2	Pc	2A		5&6	Cu1	M3	M2	M1	R5	R3	R4	Cu2	Pc	2A		0.05	Cu1	M3	M2	M1	R5	R3	R4	Cu2	Pc	2A
		2A												2A												2A												2A
		Pc												Pc												Pc												Pc
		Cu2												Cu2												Cu2												Cu2
		R4												R4												R4												R4
		R3												R3												R3												R3
		R5												R5												R5												R5
		M1					0.75183							M1												M1												M1
		M2				0.00423548	0.00570879							M2				4.9729e-09	0.0409037							M2				1	1							M2				Y	Y
		M3			0.689157	0.00583683	0.0063085							M3				1.18953e-05	0.00824256							M3				1	1							M3				Y	Y
		Cu1		1	0.777297	0.0060344	0.00705073							Cu1				1.26672e-05	0.250592							Cu1				1								Cu1				Y
Ypthimina
Likelihood Score		3P	Cu1	M3	M2	M1	R3	R4	R5	Cu2	Pc	2A		4P	Cu1	M3	M2	M1	R3	R4	R5	Cu2	Pc	2A		5P	Cu1	M3	M2	M1	R3	R4	R5	Cu2	Pc	2A		6P	Cu1	M3	M2	M1	R3	R4	R5	Cu2	Pc	2A
		2A												2A												2A												2A
		Pc												Pc												Pc												Pc
		Cu2												Cu2												Cu2												Cu2
		R5												R5												R5												R5
		R4												R4												R4												R4
		R3												R3												R3												R3
		M1												M1												M1												M1
		M2				254.6								M2				250.51								M2				233.41								M2				233.41
		M3			309.82	248.45								M3			309.74	244.65								M3				235.06								M3				235.06
		Cu1		318.83	324.73	263.37								Cu1		318.83	324.69	259.6								Cu1				250.07								Cu1				250.07
p-value		3&4	Cu1	M3	M2	M1	R3	R4	R5	Cu2	Pc	2A		4&5	Cu1	M3	M2	M1	R3	R4	R5	Cu2	Pc	2A		5&6	Cu1	M3	M2	M1	R3	R4	R5	Cu2	Pc	2A		0.05	Cu1	M3	M2	M1	R3	R4	R5	Cu2	Pc	2A
		2A												2A												2A												2A
		Pc												Pc												Pc												Pc
		Cu2												Cu2												Cu2												Cu2
		R5												R5												R5												R5
		R4												R4												R4												R4
		R3												R3												R3												R3
		M1												M1												M1												M1
		M2				0.00423548								M2				4.9729e-09								M2				1								M2				Y
		M3			0.689157	0.00583683								M3				1.18953e-05								M3				1								M3				Y
		Cu1		1	0.777297	0.0060344								Cu1				1.26672e-05								Cu1				1								Cu1				Y
Pronophilina
Likelihood Score		3P	Cu1	M3	M2	M1	R5	R3	R4	Cu2	Pc	2A		4P	Cu1	M3	M2	M1	R5	R3	R4	Cu2	Pc	2A		5P	Cu1	M3	M2	M1	R5	R3	R4	Cu2	Pc	2A		6P	Cu1	M3	M2	M1	R5	R3	R4	Cu2	Pc	2A
		2A												2A												2A												2A
		Pc												Pc												Pc												Pc
		Cu2												Cu2												Cu2												Cu2
		R4												R4												R4												R4
		R3												R3												R3												R3
		R5												R5												R5												R5
		M1					99.19							M1					98.94							M1												M1
		M2				254.6	164.04							M2				250.51	164.04							M2				233.41								M2				233.41
		M3			309.82	248.45	158.18							M3			309.74	244.65	158.17							M3				235.06								M3				235.06
		Cu1		318.83	324.73	263.37	173.12							Cu1		318.83	324.69	259.6	173.12							Cu1				250.07								Cu1				250.07
p-value		3&4	Cu1	M3	M2	M1	R5	R3	R4	Cu2	Pc	2A		4&5	Cu1	M3	M2	M1	R5	R3	R4	Cu2	Pc	2A		5&6	Cu1	M3	M2	M1	R5	R3	R4	Cu2	Pc	2A		0.05	Cu1	M3	M2	M1	R5	R3	R4	Cu2	Pc	2A
		2A												2A												2A												2A
		Pc												Pc												Pc												Pc
		Cu2												Cu2												Cu2												Cu2
		R4												R4												R4												R4
		R3												R3												R3												R3
		R5												R5												R5												R5
		M1					0.4795							M1												M1												M1
		M2				0.00423548	1							M2				4.9729e-09								M2				1								M2				Y
		M3			0.689157	0.00583683	0.887537							M3				1.18953e-05								M3				1								M3				Y
		Cu1		1	0.777297	0.0060344	1							Cu1				1.26672e-05								Cu1				1								Cu1				Y

## Sheet: fevehi
Adoliadini
Likelihood Score		3P	M3	M1	Rs	M2	Cu1	ScR	Cu2	Pc	2A		4P	M3	M1	Rs	M2	Cu1	ScR	Cu2	Pc	2A		5P	M3	M1	Rs	M2	Cu1	ScR	Cu2	Pc	2A		6P	M3	M1	Rs	M2	Cu1	ScR	Cu2	Pc	2A
		2A											2A											2A											2A
		Pc											Pc											Pc											Pc
		Cu2								32.23			Cu2								32.23			Cu2											Cu2
		ScR							30.46	30.17			ScR							30.46	30.17			ScR											ScR
		Cu1						229.91	234.95	230.53			Cu1						223.27	225.33	225.04			Cu1						222.84	224.54	224.92			Cu1
		M2					432.77	244.4	246.66	245.12			M2					432.73	237.86	239.92	239.64			M2						235.99	235.16	235.77			M2							235.16	235.77
		Rs				428.94	414.57	231.13	231.13	226.71			Rs				428.91	414.31	219.44	221.5	221.22			Rs						218.83	221.36	221.21			Rs
		M1			423.13	441.54	427.06	242.49	243.75	239.33			M1			423.11	441.53	426.94	232.07	234.13	233.84			M1						230.84	230.4	230.92			M1							230.4	230.92
		M3		435.56	422.82	441.22	427.27	233.31	235.41	235.12			M3		434.97	422.34	440.76	426.17	231.3	233.36	233.07			M3						228.03	229.45	229.86			M3						228.03	229.45	229.86
p-value		3&4	M3	M1	Rs	M2	Cu1	ScR	Cu2	Pc	2A		4&5	M3	M1	Rs	M2	Cu1	ScR	Cu2	Pc	2A		5&6	M3	M1	Rs	M2	Cu1	ScR	Cu2	Pc	2A		0.05	M3	M1	Rs	M2	Cu1	ScR	Cu2	Pc	2A
		2A											2A											2A											2A
		Pc											Pc											Pc											Pc
		Cu2								1			Cu2											Cu2											Cu2
		ScR							1	1			ScR											ScR											ScR
		Cu1						0.000268252	1.15273e-05	0.000921004			Cu1						0.353739	0.208761	0.624206			Cu1											Cu1
		M2					0.777297	0.000298465	0.00024112	0.000930998			M2						0.0531244	0.00203245	0.00540108			M2							1	1			M2							Y	Y
		Rs				0.806496	0.470842	1.32954e-06	1.14071e-05	0.000921004			Rs						0.269361	0.596701	0.887537			Rs											Rs
		M1			0.841481	0.887537	0.624206	4.99292e-06	1.15273e-05	0.000921004			M1						0.116779	0.0063085	0.0156658			M1							1	1			M1							Y	Y
		M3		0.277356	0.327187	0.337475	0.138011	0.0449637	0.0428832	0.0428832			M3						0.0105475	0.00516712	0.0112842			M3						1	1	1			M3						Y	Y	Y
Vagrantini
Likelihood Score		3P	M3	M1	Rs	M2	Cu1	Cu2	ScR	Pc	2A		4P	M3	M1	Rs	M2	Cu1	Cu2	ScR	Pc	2A		5P	M3	M1	Rs	M2	Cu1	Cu2	ScR	Pc	2A		6P	M3	M1	Rs	M2	Cu1	Cu2	ScR	Pc	2A
		2A											2A											2A											2A
		Pc											Pc											Pc											Pc
		ScR								20.37			ScR								20.08			ScR											ScR
		Cu2							32.55	36.64			Cu2							32.2	36.64			Cu2											Cu2
		Cu1						240.09	223.27	225.86			Cu1						233.45	216.89	221.33			Cu1						225.74	215.97	220.25			Cu1						225.74
		M2					432.77	255.37	238.39	240.45			M2					432.73	248.04	231.48	235.92			M2						246.66	231.48	235.31			M2
		Rs				428.94	414.57	243.62	226.7	222.03			Rs				428.91	414.31	229.62	213.06	217.51			Rs						222.91	211.78	217.51			Rs						222.91
		M1			423.13	441.54	427.06	253.67	236.69	234.65			M1			423.11	441.53	426.94	242.25	225.68	230.13			M1						234.03	224.74	228.69			M1						234.03
		M3		435.56	422.82	441.22	427.27	243.67	226.61	231.47			M3		434.97	422.34	440.76	426.17	241.48	224.92	229.36			M3						237.69		228.51			M3						237.69
p-value		3&4	M3	M1	Rs	M2	Cu1	Cu2	ScR	Pc	2A		4&5	M3	M1	Rs	M2	Cu1	Cu2	ScR	Pc	2A		5&6	M3	M1	Rs	M2	Cu1	Cu2	ScR	Pc	2A		0.05	M3	M1	Rs	M2	Cu1	Cu2	ScR	Pc	2A
		2A											2A											2A											2A
		Pc											Pc											Pc											Pc
		ScR								0.446312			ScR											ScR											ScR
		Cu2							0.402784	1			Cu2											Cu2											Cu2
		Cu1						0.000268252	0.000354111	0.00261262			Cu1						8.60725e-05	0.174951	0.141645			Cu1						1					Cu1						Y
		M2					0.777297	0.00012875	0.000201183	0.00261262			M2						0.0966482	1	0.269361			M2											M2
		Rs				0.806496	0.470842	1.21315e-07	1.76023e-07	0.00264136			Rs						0.000248956	0.109599	1			Rs						1					Rs						Y
		M1			0.841481	0.887537	0.624206	1.76063e-06	2.69824e-06	0.00264136			M1						5.02144e-05	0.170334	0.089686			M1						1					M1						Y
		M3		0.277356	0.327187	0.337475	0.138011	0.036363	0.0659921	0.0399502			M3						0.00590194		0.192288			M3						1					M3						Y
Ageroniini
Likelihood Score		3P	M3	M1	Rs	M2	Cu1	Cu2	ScR	Pc	2A		4P	M3	M1	Rs	M2	Cu1	Cu2	ScR	Pc	2A		5P	M3	M1	Rs	M2	Cu1	Cu2	ScR	Pc	2A		6P	M3	M1	Rs	M2	Cu1	Cu2	ScR	Pc	2A
		2A											2A											2A											2A
		Pc											Pc											Pc											Pc
		ScR											ScR											ScR											ScR
		Cu2							12.41				Cu2							12.41				Cu2											Cu2
		Cu1						215.3	215.3				Cu1						215.28	215.28				Cu1											Cu1
		M2					432.77	229.9	229.9				M2					432.73	229.87	229.87				M2											M2
		Rs				428.94	414.57	211.48	211.48				Rs				428.91	414.31	211.45	211.45				Rs											Rs
		M1			423.13	441.54	427.06	224.1	224.1				M1			423.11	441.53	426.94	224.08	224.07				M1											M1
		M3		435.56	422.82	441.22	427.27	223.34	223.34				M3		434.97	422.34	440.76	426.17	223.32	223.31				M3											M3
p-value		3&4	M3	M1	Rs	M2	Cu1	Cu2	ScR	Pc	2A		4&5	M3	M1	Rs	M2	Cu1	Cu2	ScR	Pc	2A		5&6	M3	M1	Rs	M2	Cu1	Cu2	ScR	Pc	2A		0.05	M3	M1	Rs	M2	Cu1	Cu2	ScR	Pc	2A
		2A											2A											2A											2A
		Pc											Pc											Pc											Pc
		ScR											ScR											ScR											ScR
		Cu2							1				Cu2											Cu2											Cu2
		Cu1						0.841481	0.841481				Cu1											Cu1											Cu1
		M2					0.777297	0.806496	0.806496				M2											M2											M2
		Rs				0.806496	0.470842	0.806496	0.806496				Rs											Rs											Rs
		M1			0.841481	0.887537	0.624206	0.841481	0.806496				M1											M1											M1
		M3		0.277356	0.327187	0.337475	0.138011	0.841481	0.806496				M3											M3											M3
Cyrestini
Likelihood Score		3P	M3	M1	Rs	M2	Cu1	Cu2	Pc	ScR	2A		4P	M3	M1	Rs	M2	Cu1	Cu2	Pc	ScR	2A		5P	M3	M1	Rs	M2	Cu1	Cu2	Pc	ScR	2A		6P	M3	M1	Rs	M2	Cu1	Cu2	Pc	ScR	2A
		2A											2A											2A											2A
		ScR											ScR											ScR											ScR
		Pc								16.51			Pc								16.37			Pc											Pc
		Cu2							14.52	16.51			Cu2							14.52	16.37			Cu2											Cu2
		Cu1						225.86	225.86	220.84			Cu1						216.33	216.33	218.18			Cu1						215.91	215.91	215.61			Cu1								215.61
		M2					432.77	237.83	237.83	235.44			M2					432.73	230.93	230.93	232.77			M2						230.25	230.25	230.18			M2								230.18
		Rs				428.94	414.57	222.03	222.03	217.02			Rs				428.91	414.31	212.51	212.51	214.35			Rs						211.89	211.89	211.73			Rs								211.73
		M1			423.13	441.54	427.06	234.65	234.65	229.64			M1			423.11	441.53	426.94	225.13	225.13	226.97			M1						224.54	224.54	224.43			M1								224.43
		M3		435.56	422.82	441.22	427.27	226.05	226.05	228.87			M3		434.97	422.34	440.76	426.17	224.36	224.36	226.21			M3								223.65			M3								223.65
p-value		3&4	M3	M1	Rs	M2	Cu1	Cu2	Pc	ScR	2A		4&5	M3	M1	Rs	M2	Cu1	Cu2	Pc	ScR	2A		5&6	M3	M1	Rs	M2	Cu1	Cu2	Pc	ScR	2A		0.05	M3	M1	Rs	M2	Cu1	Cu2	Pc	ScR	2A
		2A											2A											2A											2A
		ScR											ScR											ScR											ScR
		Pc								0.596701			Pc											Pc											Pc
		Cu2							1	0.596701			Cu2											Cu2											Cu2
		Cu1						1.26672e-05	1.26672e-05	0.021082			Cu1						0.359397	0.359397	0.0233806			Cu1								1			Cu1								Y
		M2					0.777297	0.000203336	0.000203336	0.0208415			M2						0.243537	0.243537	0.0228483			M2								1			M2								Y
		Rs				0.806496	0.470842	1.28007e-05	1.28007e-05	0.0208415			Rs						0.265471	0.265471	0.0220733			Rs								1			Rs								Y
		M1			0.841481	0.887537	0.624206	1.28007e-05	1.28007e-05	0.0208415			M1						0.277356	0.277356	0.0242034			M1								1			M1								Y
		M3		0.277356	0.327187	0.337475	0.138011	0.0659921	0.0659921	0.021082			M3								0.0236516			M3								1			M3								Y
Zetherini
Likelihood Score		3P	M3	M1	Rs	M2	Cu1	Cu2	Pc	ScR	2A		4P	M3	M1	Rs	M2	Cu1	Cu2	Pc	ScR	2A		5P	M3	M1	Rs	M2	Cu1	Cu2	Pc	ScR	2A		6P	M3	M1	Rs	M2	Cu1	Cu2	Pc	ScR	2A
		2A											2A											2A											2A
		ScR											ScR											ScR											ScR
		Pc								15.79			Pc								15.73			Pc											Pc
		Cu2							124.32	121.1			Cu2							124.2	120.88			Cu2											Cu2
		Cu1						330.19	220.84	215.3			Cu1						323.75	218.59	215.26			Cu1						302.31	217.61				Cu1						302.31
		M2					432.77	343.77	235.44	229.9			M2					432.73	338.35	233.18	229.86			M2						313.96	232.44				M2						313.96
		Rs				428.94	414.57	330.2	217.02	211.48			Rs				428.91	414.31	319.93	214.76	211.44			Rs						296.1	213.61				Rs						296.1
		M1			423.13	441.54	427.06	341.33	229.64	224.1			M1			423.11	441.53	426.94	332.55	227.38	224.06			M1						308.52	226.24				M1						308.39
		M3		435.56	422.82	441.22	427.27	333.41	228.17	223.34			M3		434.97	422.34	440.76	426.17	331.78	226.62	223.3			M3											M3
p-value		3&4	M3	M1	Rs	M2	Cu1	Cu2	Pc	ScR	2A		4&5	M3	M1	Rs	M2	Cu1	Cu2	Pc	ScR	2A		5&6	M3	M1	Rs	M2	Cu1	Cu2	Pc	ScR	2A		0.05	M3	M1	Rs	M2	Cu1	Cu2	Pc	ScR	2A
		2A											2A											2A											2A
		ScR											ScR											ScR											ScR
		Pc								0.729034			Pc											Pc											Pc
		Cu2							0.624206	0.507122			Cu2											Cu2											Cu2
		Cu1						0.000332112	0.0338949	0.777297			Cu1						5.82027e-11	0.161513				Cu1						1					Cu1						Y
		M2					0.777297	0.000993307	0.0335008	0.777297			M2						2.86345e-12	0.223775				M2						1					M2						Y
		Rs				0.806496	0.470842	5.83981e-06	0.0335008	0.777297			Rs						5.0693e-12	0.129374				Rs						1					Rs						Y
		M1			0.841481	0.887537	0.624206	2.78383e-05	0.0335008	0.777297			M1						4.13374e-12	0.131052				M1						0.61012					M1						Y
		M3		0.277356	0.327187	0.337475	0.138011	0.0709891	0.0782923	0.777297			M3											M3											M3
Parargina Mycalesina Lethina
Likelihood Score		3P	M3	M1	Rs	M2	Cu1	Cu2	Pc	ScR	2A		4P	M3	M1	Rs	M2	Cu1	Cu2	Pc	ScR	2A		5P	M3	M1	Rs	M2	Cu1	Cu2	Pc	ScR	2A		6P	M3	M1	Rs	M2	Cu1	Cu2	Pc	ScR	2A
		2A											2A											2A											2A
		ScR									20.92		ScR									20.81		ScR											ScR
		Pc								26.86	18.6		Pc								26.85	18.45		Pc											Pc
		Cu2							127.02	129.3	121.13		Cu2							126.93	129.29	120.89		Cu2											Cu2
		Cu1						330.19	227.68	225.86	215.3		Cu1						323.75	221.31	223.68	215.27		Cu1						302.31	220.3	222.81			Cu1						302.31
		M2					432.77	343.77	242.7	240.45	229.9		M2					432.73	338.35	235.91	238.27	229.9		M2						313.96	234.55	236.43			M2						313.96
		Rs				428.94	414.57	330.2	231.03	222.03	211.48		Rs				428.91	414.31	319.93	217.49	219.85	211.45		Rs						296.1	216.38	218.53			Rs						296.1
		M1			423.13	441.54	427.06	341.33	241.01	234.65	224.1		M1			423.11	441.53	426.94	332.55	230.11	232.48	224.07		M1						308.52	229.06	231.12			M1						308.39
		M3		435.56	422.82	441.22	427.27	333.41	231.01	233.89	223.34		M3		434.97	422.34	440.76	426.17	331.78	229.34	231.71	223.3		M3								230.28			M3
p-value		3&4	M3	M1	Rs	M2	Cu1	Cu2	Pc	ScR	2A		4&5	M3	M1	Rs	M2	Cu1	Cu2	Pc	ScR	2A		5&6	M3	M1	Rs	M2	Cu1	Cu2	Pc	ScR	2A		0.05	M3	M1	Rs	M2	Cu1	Cu2	Pc	ScR	2A
		2A											2A											2A											2A
		ScR									0.63904		ScR											ScR											ScR
		Pc								0.887537	0.583882		Pc											Pc											Pc
		Cu2							0.671373	0.887537	0.488422		Cu2											Cu2											Cu2
		Cu1						0.000332112	0.000357918	0.0367923	0.806496		Cu1						5.82027e-11	0.155239	0.187139			Cu1						1					Cu1						Y
		M2					0.777297	0.000993307	0.000228608	0.0367923	1		M2						2.86345e-12	0.099098	0.0550689			M2						1					M2						Y
		Rs				0.806496	0.470842	5.83981e-06	1.95207e-07	0.0367923	0.806496		Rs						5.0693e-12	0.136233	0.104204			Rs						1					Rs						Y
		M1			0.841481	0.887537	0.624206	2.78383e-05	3.026e-06	0.0372269	0.806496		M1						4.13374e-12	0.147299	0.099098			M1						0.61012					M1						Y
		M3		0.277356	0.327187	0.337475	0.138011	0.0709891	0.0676146	0.0367923	0.777297		M3								0.0908075			M3											M3
Euptychiina
Likelihood Score		3P	M3	M1	Rs	M2	Cu1	Cu2	Pc	2A	ScR		4P	M3	M1	Rs	M2	Cu1	Cu2	Pc	2A	ScR		5P	M3	M1	Rs	M2	Cu1	Cu2	Pc	2A	ScR		6P	M3	M1	Rs	M2	Cu1	Cu2	Pc	2A	ScR
		ScR											ScR											ScR											ScR
		2A											2A											2A											2A
		Pc								12.47			Pc								12.47			Pc											Pc
		Cu2							121.26	121.34			Cu2							120.92	120.92			Cu2											Cu2
		Cu1						330.19	215.3	215.3			Cu1						323.75	215.3	215.3			Cu1						302.31					Cu1						302.31
		M2					432.77	343.77	229.9	229.9			M2					432.73	338.35	229.89	229.9			M2						313.96					M2						313.96
		Rs				428.94	414.57	330.2	211.48	211.48			Rs				428.91	414.31	319.93	211.48	211.48			Rs						296.1					Rs						296.1
		M1			423.13	441.54	427.06	341.33	224.1	224.1			M1			423.11	441.53	426.94	332.55	224.1	224.1			M1						308.52					M1						308.39
		M3		435.56	422.82	441.22	427.27	333.41	223.34	223.34			M3		434.97	422.34	440.76	426.17	331.78	223.33	223.34			M3											M3
p-value		3&4	M3	M1	Rs	M2	Cu1	Cu2	Pc	2A	ScR		4&5	M3	M1	Rs	M2	Cu1	Cu2	Pc	2A	ScR		5&6	M3	M1	Rs	M2	Cu1	Cu2	Pc	2A	ScR		0.05	M3	M1	Rs	M2	Cu1	Cu2	Pc	2A	ScR
		ScR											ScR											ScR											ScR
		2A											2A											2A											2A
		Pc								1			Pc											Pc											Pc
		Cu2							0.409587	0.359397			Cu2											Cu2											Cu2
		Cu1						0.000332112	1	1			Cu1						5.82027e-11					Cu1						1					Cu1						Y
		M2					0.777297	0.000993307	0.887537	1			M2						2.86345e-12					M2						1					M2						Y
		Rs				0.806496	0.470842	5.83981e-06	1	1			Rs						5.0693e-12					Rs						1					Rs						Y
		M1			0.841481	0.887537	0.624206	2.78383e-05	1	1			M1						4.13374e-12					M1						0.61012					M1						Y
		M3		0.277356	0.327187	0.337475	0.138011	0.0709891	0.887537	1			M3											M3											M3
Ypthimina
Likelihood Score		3P	M3	M1	Rs	M2	Cu1	Cu2	Pc	ScR	2A		4P	M3	M1	Rs	M2	Cu1	Cu2	Pc	ScR	2A		5P	M3	M1	Rs	M2	Cu1	Cu2	Pc	ScR	2A		6P	M3	M1	Rs	M2	Cu1	Cu2	Pc	ScR	2A
		2A											2A											2A											2A
		ScR											ScR											ScR											ScR
		Pc											Pc											Pc											Pc
		Cu2							122.03				Cu2							121.94				Cu2											Cu2
		Cu1						330.19	220.84				Cu1						323.75	216.33				Cu1						302.31	215.38				Cu1						302.31
		M2					432.77	343.77	235.44				M2					432.73	338.35	230.92				M2						313.96	230.32				M2						313.96
		Rs				428.94	414.57	330.2	217.02				Rs				428.91	414.31	319.93	212.5				Rs						296.1	211.5				Rs						296.1
		M1			423.13	441.54	427.06	341.33	229.64				M1			423.11	441.53	426.94	332.55	225.13				M1						308.52	223.93				M1						308.39
		M3		435.56	422.82	441.22	427.27	333.41	226.05				M3		434.97	422.34	440.76	426.17	331.78	224.36				M3											M3
p-value		3&4	M3	M1	Rs	M2	Cu1	Cu2	Pc	ScR	2A		4&5	M3	M1	Rs	M2	Cu1	Cu2	Pc	ScR	2A		5&6	M3	M1	Rs	M2	Cu1	Cu2	Pc	ScR	2A		0.05	M3	M1	Rs	M2	Cu1	Cu2	Pc	ScR	2A
		2A											2A											2A											2A
		ScR											ScR											ScR											ScR
		Pc											Pc											Pc											Pc
		Cu2							0.671373				Cu2											Cu2											Cu2
		Cu1						0.000332112	0.00267041				Cu1						5.82027e-11	0.168078				Cu1						1					Cu1						Y
		M2					0.777297	0.000993307	0.00264136				M2						2.86345e-12	0.273322				M2						1					M2						Y
		Rs				0.806496	0.470842	5.83981e-06	0.00264136				Rs						5.0693e-12	0.157299				Rs						1					Rs						Y
		M1			0.841481	0.887537	0.624206	2.78383e-05	0.00267041				M1						4.13374e-12	0.121335				M1						0.61012					M1						Y
		M3		0.277356	0.327187	0.337475	0.138011	0.0709891	0.0659921				M3											M3											M3
Pronophilina
Likelihood Score		3P	M3	M1	Rs	M2	Cu1	Cu2	Pc	ScR	2A		4P	M3	M1	Rs	M2	Cu1	Cu2	Pc	ScR	2A		5P	M3	M1	Rs	M2	Cu1	Cu2	Pc	ScR	2A		6P	M3	M1	Rs	M2	Cu1	Cu2	Pc	ScR	2A
		2A											2A											2A											2A
		ScR											ScR											ScR											ScR
		Pc								26.68			Pc								26.66			Pc											Pc
		Cu2							135.43	121.25			Cu2							135.11	120.91			Cu2											Cu2
		Cu1						330.19	235.48	215.3			Cu1						323.75	229.5	215.3			Cu1						302.31	226.39				Cu1						302.31	226.39
		M2					432.77	343.77	249.23	229.9			M2					432.73	338.35	244.09	229.89			M2						313.96	239.49				M2						313.96	239.49
		Rs				428.94	414.57	330.2	236.35	211.48			Rs				428.91	414.31	319.93	225.67	211.47			Rs						296.1	223.57				Rs						296.1	221.08
		M1			423.13	441.54	427.06	341.33	247.17	224.1			M1			423.11	441.53	426.94	332.55	238.3	224.1			M1						308.52	236.17				M1						308.39	233.32
		M3		435.56	422.82	441.22	427.27	333.41	238.68	223.34			M3		434.97	422.34	440.76	426.17	331.78	237.53	223.33			M3											M3
p-value		3&4	M3	M1	Rs	M2	Cu1	Cu2	Pc	ScR	2A		4&5	M3	M1	Rs	M2	Cu1	Cu2	Pc	ScR	2A		5&6	M3	M1	Rs	M2	Cu1	Cu2	Pc	ScR	2A		0.05	M3	M1	Rs	M2	Cu1	Cu2	Pc	ScR	2A
		2A											2A											2A											2A
		ScR											ScR											ScR											ScR
		Pc								0.841481			Pc											Pc											Pc
		Cu2							0.423711	0.409587			Cu2											Cu2											Cu2
		Cu1						0.000332112	0.000543549	1			Cu1						5.82027e-11	0.0126315				Cu1						1	1				Cu1						Y	Y
		M2					0.777297	0.000993307	0.0013448	0.887537			M2						2.86345e-12	0.00242015				M2						1	1				M2						Y	Y
		Rs				0.806496	0.470842	5.83981e-06	3.8063e-06	0.887537			Rs						5.0693e-12	0.040424				Rs						1	0.025642				Rs						Y
		M1			0.841481	0.887537	0.624206	2.78383e-05	2.53245e-05	1			M1						4.13374e-12	0.0390199				M1						0.61012	0.0169649				M1						Y
		M3		0.277356	0.327187	0.337475	0.138011	0.0709891	0.129374	0.887537			M3											M3											M3

## Sheet: madofo
Adoliadini
Likelihood Score		3P	M3	Cu1	R5	M2	M1	Cu2	Pc	R3	R4	2A		4P	M3	Cu1	R5	M2	M1	Cu2	Pc	R3	R4	2A		5P	M3	Cu1	R5	M2	M1	Cu2	Pc	R3	R4	2A		6P	M3	Cu1	R5	M2	M1	Cu2	Pc	R3	R4	2A
		2A												2A												2A												2A
		R4												R4												R4												R4
		R3									12.45			R3									12.45			R3												R3
		Pc								20.44	20.44			Pc								20.02	20.02			Pc												Pc
		Cu2							27.59	20.44	20.44			Cu2							27.59	20.02	20.02			Cu2												Cu2
		M1						26.86	26.86	19.66	19.66			M1						26.86	26.86	19.3	19.3			M1												M1
		M2					28.01	28.74	28.74	21.53	21.53			M2					28.01	28.74	28.74	21.2	21.2			M2												M2
		R5				30.52	28.64	29.37	29.37	22.28	22.28			R5				30.52	28.64	29.37	29.37	21.81	21.81			R5												R5
		Cu1			32.9	32.27	30.39	31.12	31.12	24	24			Cu1			32.9	32.27	30.39	31.12	31.12	23.55	23.55			Cu1												Cu1
		M3		34.64	32.9	32.27	30.39	31.12	31.12	24	24			M3		34.64	32.9	32.27	30.39	31.12	31.12	23.55	23.55			M3												M3
p-value		3&4	M3	Cu1	R5	M2	M1	Cu2	Pc	R3	R4	2A		4&5	M3	Cu1	R5	M2	M1	Cu2	Pc	R3	R4	2A		5&6	M3	Cu1	R5	M2	M1	Cu2	Pc	R3	R4	2A		0.05	M3	Cu1	R5	M2	M1	Cu2	Pc	R3	R4	2A
		2A												2A												2A												2A
		R4												R4												R4												R4
		R3									1			R3												R3												R3
		Pc								0.359397	0.359397			Pc												Pc												Pc
		Cu2							1	0.359397	0.359397			Cu2												Cu2												Cu2
		M1						1	1	0.396144	0.396144			M1												M1												M1
		M2					1	1	1	0.41656	0.41656			M2												M2												M2
		R5				1	1	1	1	0.332278	0.332278			R5												R5												R5
		Cu1			1	1	1	1	1	0.342782	0.342782			Cu1												Cu1												Cu1
		M3		1	1	1	1	1	1	0.342782	0.342782			M3												M3												M3
Ageroniini
Likelihood Score		3P	R5	M1	M2	M3	Cu1	R3	R4	Cu2	Pc	2A		4P	R5	M1	M2	M3	Cu1	R3	R4	Cu2	Pc	2A		5P	R5	M1	M2	M3	Cu1	R3	R4	Cu2	Pc	2A		6P	R5	M1	M2	M3	Cu1	R3	R4	Cu2	Pc	2A
		2A												2A												2A												2A
		Pc												Pc												Pc												Pc
		Cu2									33.79			Cu2									33.79			Cu2												Cu2
		R4								33.79	33.79			R4								33.79	33.79			R4												R4
		R3							33.79	33.79	33.79			R3							33.79	33.79	33.79			R3												R3
		Cu1						36.8	36.8	36.8	36.8			Cu1						36.29	36.29	36.29	36.29			Cu1												Cu1
		M3					38.79	36.8	36.8	36.8	36.8			M3					38.79	36.29	36.29	36.29	36.29			M3												M3
		M2				38.79	38.79	36.8	36.8	36.8	36.8			M2				38.79	38.79	36.29	36.29	36.29	36.29			M2												M2
		M1			38.79	38.79	38.79	36.8	36.8	36.8	36.8			M1			38.79	38.79	38.79	36.29	36.29	36.29	36.29			M1												M1
		R5		38.79	38.79	38.79	38.79	36.8	36.8	36.8	36.8			R5		38.79	38.79	38.79	38.79	36.29	36.29	36.29	36.29			R5												R5
p-value		3&4	R5	M1	M2	M3	Cu1	R3	R4	Cu2	Pc	2A		4&5	R5	M1	M2	M3	Cu1	R3	R4	Cu2	Pc	2A		5&6	R5	M1	M2	M3	Cu1	R3	R4	Cu2	Pc	2A		0.05	R5	M1	M2	M3	Cu1	R3	R4	Cu2	Pc	2A
		2A												2A												2A												2A
		Pc												Pc												Pc												Pc
		Cu2									1			Cu2												Cu2												Cu2
		R4								1	1			R4												R4												R4
		R3							1	1	1			R3												R3												R3
		Cu1						0.312519	0.312519	0.312519	0.312519			Cu1												Cu1												Cu1
		M3					1	0.312519	0.312519	0.312519	0.312519			M3												M3												M3
		M2				1	1	0.312519	0.312519	0.312519	0.312519			M2												M2												M2
		M1			1	1	1	0.312519	0.312519	0.312519	0.312519			M1												M1												M1
		R5		1	1	1	1	0.312519	0.312519	0.312519	0.312519			R5												R5												R5
Cyrestini
Likelihood Score		3P	Pc	R5	M1	Cu1	Cu2	R3	R4	M2	M3	2A		4P	Pc	R5	M1	Cu1	Cu2	R3	R4	M2	M3	2A		5P	Pc	R5	M1	Cu1	Cu2	R3	R4	M2	M3	2A		6P	Pc	R5	M1	Cu1	Cu2	R3	R4	M2	M3	2A
		2A												2A												2A												2A
		M3												M3												M3												M3
		M2												M2												M2												M2
		R4												R4												R4												R4
		R3												R3												R3												R3
		Cu2												Cu2												Cu2												Cu2
		Cu1					12.33							Cu1					12.33							Cu1												Cu1
		M1				12.33	12.33							M1				12.33	12.33							M1												M1
		R5			12.33	12.33	12.33							R5			12.33	12.33	12.33							R5												R5
		Pc		14.35	14.35	14.35	14.35							Pc		14.31	14.31	14.31	14.31							Pc												Pc
p-value		3&4	Pc	R5	M1	Cu1	Cu2	R3	R4	M2	M3	2A		4&5	Pc	R5	M1	Cu1	Cu2	R3	R4	M2	M3	2A		5&6	Pc	R5	M1	Cu1	Cu2	R3	R4	M2	M3	2A		0.05	Pc	R5	M1	Cu1	Cu2	R3	R4	M2	M3	2A
		2A												2A												2A												2A
		M3												M3												M3												M3
		M2												M2												M2												M2
		R4												R4												R4												R4
		R3												R3												R3												R3
		Cu2												Cu2												Cu2												Cu2
		Cu1					1							Cu1												Cu1												Cu1
		M1				1	1							M1												M1												M1
		R5			1	1	1							R5												R5												R5
		Pc		0.777297	0.777297	0.777297	0.777297							Pc												Pc												Pc
Zetherini
Likelihood Score		3P	M1	Cu1	Cu2	Pc	R3	R4	R5	M2	M3	2A		4P	M1	Cu1	Cu2	Pc	R3	R4	R5	M2	M3	2A		5P	M1	Cu1	Cu2	Pc	R3	R4	R5	M2	M3	2A		6P	M1	Cu1	Cu2	Pc	R3	R4	R5	M2	M3	2A
		2A												2A												2A												2A
		M3												M3												M3												M3
		M2												M2												M2												M2
		R5												R5												R5												R5
		R4												R4												R4												R4
		R3												R3												R3												R3
		Pc												Pc												Pc												Pc
		Cu2				12.55								Cu2				12.5469								Cu2												Cu2
		Cu1			16.42	16.42								Cu1			16.2703	16.2703								Cu1												Cu1
		M1		104.22	100.52	100.52								M1		104.175	100.452	100.452								M1												M1
p-value		3&4	M1	Cu1	Cu2	Pc	R3	R4	R5	M2	M3	2A		4&5	M1	Cu1	Cu2	Pc	R3	R4	R5	M2	M3	2A		5&6	M1	Cu1	Cu2	Pc	R3	R4	R5	M2	M3	2A		0.05	M1	Cu1	Cu2	Pc	R3	R4	R5	M2	M3	2A
		2A												2A												2A												2A
		M3												M3												M3												M3
		M2												M2												M2												M2
		R5												R5												R5												R5
		R4												R4												R4												R4
		R3												R3												R3												R3
		Pc												Pc												Pc												Pc
		Cu2				0.937189								Cu2												Cu2												Cu2
		Cu1			0.584248	0.584248								Cu1												Cu1												Cu1
		M1		0.764391	0.712523	0.712523								M1												M1												M1
Parargina Mycalesina Lethina
Likelihood Score		3P	M2	M1	Cu1	M3	R5	Cu2	R4	R3	Pc	2A		4P	M2	M1	Cu1	M3	R5	Cu2	R4	R3	Pc	2A		5P	M2	M1	Cu1	M3	R5	Cu2	R4	R3	Pc	2A		6P	M2	M1	Cu1	M3	R5	Cu2	R4	R3	Pc	2A
		2A												2A												2A												2A
		Pc												Pc												Pc												Pc
		R3												R3												R3												R3
		R4												R4												R4												R4
		Cu2												Cu2												Cu2												Cu2
		R5						20.93						R5						20.9						R5												R5
		M3					32.44	24.15						M3					32.44	24.08						M3												M3
		Cu1				76.23	72.99	64.57						Cu1				76.12	72.94	64.57						Cu1												Cu1
		M1			152.49	112.07	108.84	100.44						M1			152.49	111.99	108.81	100.44						M1												M1
		M2		148.58	112.74	71.99	68.57	60.65						M2		148.12	112.25	71.97	68.57	60.2						M2												M2
p-value		3&4	M2	M1	Cu1	M3	R5	Cu2	R4	R3	Pc	2A		4&5	M2	M1	Cu1	M3	R5	Cu2	R4	R3	Pc	2A		5&6	M2	M1	Cu1	M3	R5	Cu2	R4	R3	Pc	2A		0.05	M2	M1	Cu1	M3	R5	Cu2	R4	R3	Pc	2A
		2A												2A												2A												2A
		Pc												Pc												Pc												Pc
		R3												R3												R3												R3
		R4												R4												R4												R4
		Cu2												Cu2												Cu2												Cu2
		R5						0.806496						R5												R5												R5
		M3					1	0.708281						M3												M3												M3
		Cu1				0.63904	0.75183	1						Cu1												Cu1												Cu1
		M1			1	0.689157	0.806496	1						M1												M1												M1
		M2		0.337475	0.322199	0.841481	1	0.342782						M2												M2												M2
Euptychiina
Likelihood Score		3P	M1	Cu1	R3	R4	R5	M2	M3	Cu2	Pc	2A		4P	M1	Cu1	R3	R4	R5	M2	M3	Cu2	Pc	2A		5P	M1	Cu1	R3	R4	R5	M2	M3	Cu2	Pc	2A		6P	M1	Cu1	R3	R4	R5	M2	M3	Cu2	Pc	2A
		2A												2A												2A												2A
		Pc												Pc												Pc												Pc
		Cu2												Cu2												Cu2												Cu2
		M3												M3												M3												M3
		M2												M2												M2												M2
		R5												R5												R5												R5
		R4												R4												R4												R4
		R3												R3												R3												R3
		Cu1												Cu1												Cu1												Cu1
		M1		152.49										M1		152.49										M1												M1
p-value		3&4	M1	Cu1	R3	R4	R5	M2	M3	Cu2	Pc	2A		4&5	M1	Cu1	R3	R4	R5	M2	M3	Cu2	Pc	2A		5&6	M1	Cu1	R3	R4	R5	M2	M3	Cu2	Pc	2A		0.05	M1	Cu1	R3	R4	R5	M2	M3	Cu2	Pc	2A
		2A												2A												2A												2A
		Pc												Pc												Pc												Pc
		Cu2												Cu2												Cu2												Cu2
		M3												M3												M3												M3
		M2												M2												M2												M2
		R5												R5												R5												R5
		R4												R4												R4												R4
		R3												R3												R3												R3
		Cu1												Cu1												Cu1												Cu1
		M1		1										M1												M1												M1
Ypthimina
Likelihood Score		3P	M2	M1	Cu1	R3	R4	R5	M3	Cu2	Pc	2A		4P	M2	M1	Cu1	R3	R4	R5	M3	Cu2	Pc	2A		5P	M2	M1	Cu1	R3	R4	R5	M3	Cu2	Pc	2A		6P	M2	M1	Cu1	R3	R4	R5	M3	Cu2	Pc	2A
		2A												2A												2A												2A
		Pc												Pc												Pc												Pc
		Cu2												Cu2												Cu2												Cu2
		M3												M3												M3												M3
		R5												R5												R5												R5
		R4												R4												R4												R4
		R3												R3												R3												R3
		Cu1												Cu1												Cu1												Cu1
		M1			152.49									M1			152.49									M1												M1
		M2		148.58	112.74									M2		148.12	112.25									M2												M2
p-value		3&4	M2	M1	Cu1	R3	R4	R5	M3	Cu2	Pc	2A		4&5	M2	M1	Cu1	R3	R4	R5	M3	Cu2	Pc	2A		5&6	M2	M1	Cu1	R3	R4	R5	M3	Cu2	Pc	2A		0.05	M2	M1	Cu1	R3	R4	R5	M3	Cu2	Pc	2A
		2A												2A												2A												2A
		Pc												Pc												Pc												Pc
		Cu2												Cu2												Cu2												Cu2
		M3												M3												M3												M3
		R5												R5												R5												R5
		R4												R4												R4												R4
		R3												R3												R3												R3
		Cu1												Cu1												Cu1												Cu1
		M1			1									M1												M1												M1
		M2		0.337475	0.322199									M2												M2												M2
Pronophilina
Likelihood Score		3P	M2	M1	Cu1	Cu2	Pc	R3	R4	R5	M3	2A		4P	M2	M1	Cu1	Cu2	Pc	R3	R4	R5	M3	2A		5P	M2	M1	Cu1	Cu2	Pc	R3	R4	R5	M3	2A		6P	M2	M1	Cu1	Cu2	Pc	R3	R4	R5	M3	2A
		2A												2A												2A												2A
		M3												M3												M3												M3
		R5												R5												R5												R5
		R4												R4												R4												R4
		R3												R3												R3												R3
		Pc												Pc												Pc												Pc
		Cu2					12.55							Cu2					12.5457							Cu2												Cu2
		Cu1				64.62	64.62							Cu1				64.5824	64.5824							Cu1												Cu1
		M1			152.49	100.51	100.51							M1			152.49	100.451	100.451							M1												M1
		M2		148.58	112.74	60.81	60.81							M2		148.12	112.25	60.2131	60.2131							M2												M2
p-value		3&4	M2	M1	Cu1	Cu2	Pc	R3	R4	R5	M3	2A		4&5	M2	M1	Cu1	Cu2	Pc	R3	R4	R5	M3	2A		5&6	M2	M1	Cu1	Cu2	Pc	R3	R4	R5	M3	2A		0.05	M2	M1	Cu1	Cu2	Pc	R3	R4	R5	M3	2A
		2A												2A												2A												2A
		M3												M3												M3												M3
		R5												R5												R5												R5
		R4												R4												R4												R4
		R3												R3												R3												R3
		Pc												Pc												Pc												Pc
		Cu2					0.926285							Cu2												Cu2												Cu2
		Cu1				0.784045	0.784045							Cu1												Cu1												Cu1
		M1			1	0.732133	0.732133							M1												M1												M1
		M2		0.337475	0.322199	0.274574	0.274574							M2												M2												M2

## Sheet: madohi
Adoliadini
Likelihood Score		3P	M1	M2	M3	Cu1	Rs	Cu2	ScR	Pc	2A		4P	M1	M2	M3	Cu1	Rs	Cu2	ScR	Pc	2A		5P	M1	M2	M3	Cu1	Rs	Cu2	ScR	Pc	2A		6P	M1	M2	M3	Cu1	Rs	Cu2	ScR	Pc	2A
		2A											2A											2A											2A
		Pc											Pc											Pc											Pc
		ScR											ScR											ScR											ScR
		Cu2											Cu2											Cu2											Cu2
		Rs						17.57					Rs						17.56					Rs											Rs
		Cu1					25.23	20.68					Cu1					25.23	20.19					Cu1											Cu1
		M3				27.87	25.23	20.68					M3				27.87	25.23	20.19					M3											M3
		M2			27.87	27.87	25.23	20.68					M2			27.87	27.87	25.23	20.19					M2											M2
		M1		29.67	29.67	29.67	27.04	22.51					M1		29.67	29.67	29.67	27.03	22.01					M1											M1
p-value		3&4	M1	M2	M3	Cu1	Rs	Cu2	ScR	Pc	2A		4&5	M1	M2	M3	Cu1	Rs	Cu2	ScR	Pc	2A		5&6	M1	M2	M3	Cu1	Rs	Cu2	ScR	Pc	2A		0.05	M1	M2	M3	Cu1	Rs	Cu2	ScR	Pc	2A
		2A											2A											2A											2A
		Pc											Pc											Pc											Pc
		ScR											ScR											ScR											ScR
		Cu2											Cu2											Cu2											Cu2
		Rs						0.887537					Rs											Rs											Rs
		Cu1					1	0.322199					Cu1											Cu1											Cu1
		M3				1	1	0.322199					M3											M3											M3
		M2			1	1	1	0.322199					M2											M2											M2
		M1		1	1	1	0.887537	0.317311					M1											M1											M1
Vagrantini
Likelihood Score		3P	M1	Cu1	Cu2	ScR	Rs	Pc	M2	M3	2A		4P	M1	Cu1	Cu2	ScR	Rs	Pc	M2	M3	2A		5P	M1	Cu1	Cu2	ScR	Rs	Pc	M2	M3	2A		6P	M1	Cu1	Cu2	ScR	Rs	Pc	M2	M3	2A
		2A											2A											2A											2A
		M3											M3											M3											M3
		M2								12.55			M2								12.55			M2											M2
		Pc							17.85	17.85			Pc							17.29	17.29			Pc											Pc
		Rs						19.24	14.47	14.47			Rs						18.99	14.24	14.24			Rs											Rs
		ScR					15.94	19.24	14.47	14.47			ScR					15.94	18.99	14.24	14.24			ScR											ScR
		Cu2				19.2	19.2	21.91	17.98	17.98			Cu2				18.86	18.86	21.91	17.17	17.17			Cu2											Cu2
		Cu1			21.6	19.02	19.02	21.73	17.78	17.78			Cu1			21.6	18.68	18.68	21.73	16.98	16.98			Cu1											Cu1
		M1		21.41	21.6	19.02	19.02	21.73	17.78	17.78			M1		21.41	21.6	18.68	18.68	21.73	16.98	16.98			M1											M1
p-value		3&4	M1	Cu1	Cu2	ScR	Rs	Pc	M2	M3	2A		4&5	M1	Cu1	Cu2	ScR	Rs	Pc	M2	M3	2A		5&6	M1	Cu1	Cu2	ScR	Rs	Pc	M2	M3	2A		0.05	M1	Cu1	Cu2	ScR	Rs	Pc	M2	M3	2A
		2A											2A											2A											2A
		M3											M3											M3											M3
		M2								1			M2											M2											M2
		Pc							0.289918	0.289918			Pc											Pc											Pc
		Rs						0.4795	0.497624	0.497624			Rs											Rs											Rs
		ScR					1	0.4795	0.497624	0.497624			ScR											ScR											ScR
		Cu2				0.409587	0.409587	1	0.203092	0.203092			Cu2											Cu2											Cu2
		Cu1			1	0.409587	0.409587	1	0.205903	0.205903			Cu1											Cu1											Cu1
		M1		1	1	0.409587	0.409587	1	0.205903	0.205903			M1											M1											M1
Ageroniini
Likelihood Score		3P	Rs	M1	M2	M3	Cu1	ScR	Cu2	Pc	2A		4P	Rs	M1	M2	M3	Cu1	ScR	Cu2	Pc	2A		5P	Rs	M1	M2	M3	Cu1	ScR	Cu2	Pc	2A		6P	Rs	M1	M2	M3	Cu1	ScR	Cu2	Pc	2A
		2A											2A											2A											2A
		Pc											Pc											Pc											Pc
		Cu2											Cu2											Cu2											Cu2
		ScR											ScR											ScR											ScR
		Cu1											Cu1											Cu1											Cu1
		M3					16.66						M3					16.66						M3											M3
		M2				16.66	16.66						M2				16.66	16.66						M2											M2
		M1			16.66	16.66	16.66						M1			16.66	16.66	16.66						M1											M1
		Rs		16.66	16.66	16.66	16.66						Rs		16.66	16.66	16.66	16.66						Rs											Rs
p-value		3&4	Rs	M1	M2	M3	Cu1	ScR	Cu2	Pc	2A		4&5	Rs	M1	M2	M3	Cu1	ScR	Cu2	Pc	2A		5&6	Rs	M1	M2	M3	Cu1	ScR	Cu2	Pc	2A		0.05	Rs	M1	M2	M3	Cu1	ScR	Cu2	Pc	2A
		2A											2A											2A											2A
		Pc											Pc											Pc											Pc
		Cu2											Cu2											Cu2											Cu2
		ScR											ScR											ScR											ScR
		Cu1											Cu1											Cu1											Cu1
		M3					1						M3											M3											M3
		M2				1	1						M2											M2											M2
		M1			1	1	1						M1											M1											M1
		Rs		1	1	1	1						Rs											Rs											Rs
Cyrestini
Likelihood Score		3P	Cu2	Pc	Cu1	Rs	M1	M2	M3	ScR	2A		4P	Cu2	Pc	Cu1	Rs	M1	M2	M3	ScR	2A		5P	Cu2	Pc	Cu1	Rs	M1	M2	M3	ScR	2A		6P	Cu2	Pc	Cu1	Rs	M1	M2	M3	ScR	2A
		2A											2A											2A											2A
		ScR											ScR											ScR											ScR
		M3											M3											M3											M3
		M2							12.33				M2							12.33				M2											M2
		M1						12.33	12.33				M1						12.33	12.33				M1											M1
		Rs					12.33	12.33	12.33				Rs					12.33	12.33	12.33				Rs											Rs
		Cu1				15.45	15.45	15.45	15.45				Cu1				15.36	15.36	15.36	15.36				Cu1											Cu1
		Pc			16.56	13.51	13.51	13.51	13.51				Pc			16.42	13.46	13.46	13.46	13.46				Pc											Pc
		Cu2		14.57	16.56	13.51	13.51	13.51	13.51				Cu2		14.57	16.42	13.46	13.46	13.46	13.46				Cu2											Cu2
p-value		3&4	Cu2	Pc	Cu1	Rs	M1	M2	M3	ScR	2A		4&5	Cu2	Pc	Cu1	Rs	M1	M2	M3	ScR	2A		5&6	Cu2	Pc	Cu1	Rs	M1	M2	M3	ScR	2A		0.05	Cu2	Pc	Cu1	Rs	M1	M2	M3	ScR	2A
		2A											2A											2A											2A
		ScR											ScR											ScR											ScR
		M3											M3											M3											M3
		M2							1				M2											M2											M2
		M1						1	1				M1											M1											M1
		Rs					1	1	1				Rs											Rs											Rs
		Cu1				0.671373	0.671373	0.671373	0.671373				Cu1											Cu1											Cu1
		Pc			0.596701	0.75183	0.75183	0.75183	0.75183				Pc											Pc											Pc
		Cu2		1	0.596701	0.75183	0.75183	0.75183	0.75183				Cu2											Cu2											Cu2
Zetherini
Likelihood Score		3P	Rs	M1	M2	M3	Cu1	Cu2	Pc	ScR	2A		4P	Rs	M1	M2	M3	Cu1	Cu2	Pc	ScR	2A		5P	Rs	M1	M2	M3	Cu1	Cu2	Pc	ScR	2A		6P	Rs	M1	M2	M3	Cu1	Cu2	Pc	ScR	2A
		2A											2A											2A											2A
		ScR											ScR											ScR											ScR
		Pc											Pc											Pc											Pc
		Cu2							12.55				Cu2							12.55				Cu2											Cu2
		Cu1						12.55	12.55				Cu1						12.55	12.55				Cu1											Cu1
		M3					12.55	12.55	12.55				M3					12.55	12.55	12.55				M3											M3
		M2				12.55	12.55	12.55	12.55				M2				12.55	12.55	12.55	12.55				M2											M2
		M1			12.55	12.55	12.55	12.55	12.55				M1			12.55	12.55	12.55	12.55	12.55				M1											M1
		Rs		12.55	12.55	12.55	12.55	12.55	12.55				Rs		12.55	12.55	12.55	12.55	12.55	12.55				Rs											Rs
p-value		3&4	Rs	M1	M2	M3	Cu1	Cu2	Pc	ScR	2A		4&5	Rs	M1	M2	M3	Cu1	Cu2	Pc	ScR	2A		5&6	Rs	M1	M2	M3	Cu1	Cu2	Pc	ScR	2A		0.05	Rs	M1	M2	M3	Cu1	Cu2	Pc	ScR	2A
		2A											2A											2A											2A
		ScR											ScR											ScR											ScR
		Pc											Pc											Pc											Pc
		Cu2							1				Cu2											Cu2											Cu2
		Cu1						1	1				Cu1											Cu1											Cu1
		M3					1	1	1				M3											M3											M3
		M2				1	1	1	1				M2											M2											M2
		M1			1	1	1	1	1				M1											M1											M1
		Rs		1	1	1	1	1	1				Rs											Rs											Rs
Parargina Mycalesina Lethina
Likelihood Score		3P	Cu1	M3	M2	Cu2	M1	Rs	Pc	ScR	2A		4P	Cu1	M3	M2	Cu2	M1	Rs	Pc	ScR	2A		5P	Cu1	M3	M2	Cu2	M1	Rs	Pc	ScR	2A		6P	Cu1	M3	M2	Cu2	M1	Rs	Pc	ScR	2A
		2A											2A											2A											2A
		ScR											ScR											ScR											ScR
		Pc								12.5			Pc								12.5			Pc											Pc
		Rs							18.09	18.09			Rs							18.08	18.08			Rs											Rs
		M1						27.33	21.5	21.5			M1						26.95	21.37	21.38			M1											M1
		Cu2					32.79	29.83	23.98	23.98			Cu2					32.77	29.48	23.91	23.91			Cu2											Cu2
		M2				35.3	32.8	29.91	24.01	24.01			M2				35.3	32.77	29.48	23.91	23.92			M2											M2
		M3			52.58	52.58	50.06	47.2	41.31	41.31			M3			52.58	52.58	50.05	46.76	41.18	41.18			M3											M3
		Cu1		121.44	104.17	104.02	101.49	97.59	92.03	92.03			Cu1		120.69	103.41	103.41	100.88	97.59	92.02	92.03			Cu1											Cu1
p-value		3&4	Cu1	M3	M2	Cu2	M1	Rs	Pc	ScR	2A		4&5	Cu1	M3	M2	Cu2	M1	Rs	Pc	ScR	2A		5&6	Cu1	M3	M2	Cu2	M1	Rs	Pc	ScR	2A		0.05	Cu1	M3	M2	Cu2	M1	Rs	Pc	ScR	2A
		2A											2A											2A											2A
		ScR											ScR											ScR											ScR
		Pc								1			Pc											Pc											Pc
		Rs							0.887537	0.887537			Rs											Rs											Rs
		M1						0.383329	0.61012	0.624206			M1											M1											M1
		Cu2					0.841481	0.402784	0.708281	0.708281			Cu2											Cu2											Cu2
		M2				1	0.806496	0.353739	0.654721	0.671373			M2											M2											M2
		M3			1	1	0.887537	0.348202	0.61012	0.61012			M3											M3											M3
		Cu1		0.220671	0.217619	0.269361	0.269361	1	0.887537	1			Cu1											Cu1											Cu1
Euptychiina
Likelihood Score		3P	Cu1	M1	Cu2	M3	Rs	M2	ScR	Pc	2A		4P	Cu1	M1	Cu2	M3	Rs	M2	ScR	Pc	2A		5P	Cu1	M1	Cu2	M3	Rs	M2	ScR	Pc	2A		6P	Cu1	M1	Cu2	M3	Rs	M2	ScR	Pc	2A
		2A											2A											2A											2A
		Pc											Pc											Pc											Pc
		ScR											ScR											ScR											ScR
		M2											M2											M2											M2
		Rs						12.54					Rs						12.54					Rs											Rs
		M3					18.03	18.03					M3					18.03	18.03					M3											M3
		Cu2				32.45	26.75	26.76					Cu2				32.16	26.68	26.67					Cu2											Cu2
		M1			43.55	35.19	29.49	29.5					M1			43.55	34.9	29.42	29.41					M1											M1
		Cu1		109.32	106.58	97.52	92.03	92.03					Cu1		108.9	106.17	97.52	92.03	92.03					Cu1											Cu1
p-value		3&4	Cu1	M1	Cu2	M3	Rs	M2	ScR	Pc	2A		4&5	Cu1	M1	Cu2	M3	Rs	M2	ScR	Pc	2A		5&6	Cu1	M1	Cu2	M3	Rs	M2	ScR	Pc	2A		0.05	Cu1	M1	Cu2	M3	Rs	M2	ScR	Pc	2A
		2A											2A											2A											2A
		Pc											Pc											Pc											Pc
		ScR											ScR											ScR											ScR
		M2											M2											M2											M2
		Rs						1					Rs											Rs											Rs
		M3					1	1					M3											M3											M3
		Cu2				0.446312	0.708281	0.671373					Cu2											Cu2											Cu2
		M1			1	0.446312	0.708281	0.671373					M1											M1											M1
		Cu1		0.359397	0.36518	1	1	1					Cu1											Cu1											Cu1
Ypthimina
Likelihood Score		3P	Cu1	M3	Cu2	M1	Pc	M2	ScR	Rs	2A		4P	Cu1	M3	Cu2	M1	Pc	M2	ScR	Rs	2A		5P	Cu1	M3	Cu2	M1	Pc	M2	ScR	Rs	2A		6P	Cu1	M3	Cu2	M1	Pc	M2	ScR	Rs	2A
		2A											2A											2A											2A
		Rs											Rs											Rs											Rs
		ScR											ScR											ScR											ScR
		M2											M2											M2											M2
		Pc						13.79					Pc						13.55					Pc											Pc
		M1					14.57	13.79					M1					14.57	13.55					M1											M1
		Cu2				18.76	18.76	17.83					Cu2				18.73	18.73	17.71					Cu2											Cu2
		M3			22.89	18.76	18.76	17.83					M3			22.89	18.73	18.73	17.71					M3											M3
		Cu1		97.86	97.86	94.06	94.06	92.03					Cu1		97.21	97.21	93.04	93.04	92.03					Cu1											Cu1
p-value		3&4	Cu1	M3	Cu2	M1	Pc	M2	ScR	Rs	2A		4&5	Cu1	M3	Cu2	M1	Pc	M2	ScR	Rs	2A		5&6	Cu1	M3	Cu2	M1	Pc	M2	ScR	Rs	2A		0.05	Cu1	M3	Cu2	M1	Pc	M2	ScR	Rs	2A
		2A											2A											2A											2A
		Rs											Rs											Rs											Rs
		ScR											ScR											ScR											ScR
		M2											M2											M2											M2
		Pc						0.488422					Pc											Pc											Pc
		M1					1	0.488422					M1											M1											M1
		Cu2				0.806496	0.806496	0.624206					Cu2											Cu2											Cu2
		M3			1	0.806496	0.806496	0.624206					M3											M3											M3
		Cu1		0.254213	0.254213	0.15321	0.15321	1					Cu1											Cu1											Cu1
Pronophilina
Likelihood Score		3P	Cu1	M2	M3	Rs	M1	Cu2	Pc	ScR	2A		4P	Cu1	M2	M3	Rs	M1	Cu2	Pc	ScR	2A		5P	Cu1	M2	M3	Rs	M1	Cu2	Pc	ScR	2A		6P	Cu1	M2	M3	Rs	M1	Cu2	Pc	ScR	2A
		2A											2A											2A											2A
		ScR											ScR											ScR											ScR
		Pc											Pc											Pc											Pc
		Cu2							12.55				Cu2							12.55				Cu2											Cu2
		M1						12.55	12.55				M1						12.55	12.55				M1											M1
		Rs					12.55	12.55	12.55				Rs					12.55	12.55	12.55				Rs											Rs
		M3				12.54	12.54	12.54	12.54				M3				12.53	12.53	12.53	12.53				M3											M3
		M2			12.52	12.54	12.54	12.54	12.54				M2			12.52	12.53	12.53	12.53	12.53				M2											M2
		Cu1		92.03	92.03	92.04	92.04	92.04	92.04				Cu1		92.02	92.02	92.04	92.04	92.04	92.04				Cu1											Cu1
p-value		3&4	Cu1	M2	M3	Rs	M1	Cu2	Pc	ScR	2A		4&5	Cu1	M2	M3	Rs	M1	Cu2	Pc	ScR	2A		5&6	Cu1	M2	M3	Rs	M1	Cu2	Pc	ScR	2A		0.05	Cu1	M2	M3	Rs	M1	Cu2	Pc	ScR	2A
		2A											2A											2A											2A
		ScR											ScR											ScR											ScR
		Pc											Pc											Pc											Pc
		Cu2							1				Cu2											Cu2											Cu2
		M1						1	1				M1											M1											M1
		Rs					1	1	1				Rs											Rs											Rs
		M3				0.887537	0.887537	0.887537	0.887537				M3											M3											M3
		M2			1	0.887537	0.887537	0.887537	0.887537				M2											M2											M2
		Cu1		0.887537	0.887537	1	1	1	1				Cu1											Cu1											Cu1

## Sheet: mavefo
Adoliadini
Likelihood Score		3P	Cu1	M3	M1	M2	R5	Cu2	Pc	R3	R4	2A		4P	Cu1	M3	M1	M2	R5	Cu2	Pc	R3	R4	2A		5P	Cu1	M3	M1	M2	R5	Cu2	Pc	R3	R4	2A		6P	Cu1	M3	M1	M2	R5	Cu2	Pc	R3	R4	2A
		2A												2A												2A												2A
		R4												R4												R4												R4
		R3												R3												R3												R3
		Pc												Pc												Pc												Pc
		Cu2							32.47					Cu2							32.47					Cu2												Cu2
		R5						30.41	30.41					R5						30.41	30.41					R5												R5
		M2					29.82	31.88	31.88					M2					29.82	31.88	31.88					M2												M2
		M1				31.29	29.82	31.88	31.88					M1				31.29	29.82	31.88	31.88					M1												M1
		M3			175.28	175.28	174.13	176.21	176.21					M3			170	170	168.53	170.59	170.59					M3			165.08	165.08	165.44	163.2	163.2					M3			165.08	165.08	165.44	163.2	163.2
		Cu1		338.22	201.57	201.57	200.12	202.18	202.18					Cu1		338.2	199.48	199.48	198.01	200.07	200.07					Cu1			192.74	192.74	193.16	193.12	193.12					Cu1			192.74	192.74	193.16	193.12	193.12
p-value		3&4	Cu1	M3	M1	M2	R5	Cu2	Pc	R3	R4	2A		4&5	Cu1	M3	M1	M2	R5	Cu2	Pc	R3	R4	2A		5&6	Cu1	M3	M1	M2	R5	Cu2	Pc	R3	R4	2A		0.05	Cu1	M3	M1	M2	R5	Cu2	Pc	R3	R4	2A
		2A												2A												2A												2A
		R4												R4												R4												R4
		R3												R3												R3												R3
		Pc												Pc												Pc												Pc
		Cu2							1					Cu2												Cu2												Cu2
		R5						1	1					R5												R5												R5
		M2					1	1	1					M2												M2												M2
		M1				1	1	1	1					M1												M1												M1
		M3			0.00115561	0.00115561	0.000817973	0.000800532	0.000800532					M3			0.00170757	0.00170757	0.0129202	0.00012081	0.00012081					M3			1	1	1	1	1					M3			Y	Y	Y	Y	Y
		Cu1		0.841481	0.0409037	0.0409037	0.0399502	0.0399502	0.0399502					Cu1			0.00024112	0.00024112	0.00184268	0.000192798	0.000192798					Cu1			1	1	1	1	1					Cu1			Y	Y	Y	Y	Y
Vagrantini
Likelihood Score		3P	R5	M1	Cu2	R4	R3	M2	M3	Cu1	Pc	2A		4P	R5	M1	Cu2	R4	R3	M2	M3	Cu1	Pc	2A		5P	R5	M1	Cu2	R4	R3	M2	M3	Cu1	Pc	2A		6P	R5	M1	Cu2	R4	R3	M2	M3	Cu1	Pc	2A
		2A												2A												2A												2A
		Pc												Pc												Pc												Pc
		Cu1												Cu1												Cu1												Cu1
		M3												M3												M3												M3
		M2												M2												M2												M2
		R3												R3												R3												R3
		R4												R4												R4												R4
		Cu2												Cu2												Cu2												Cu2
		M1			12.53									M1			12.42									M1												M1
		R5		12.31	12.53									R5		12.31	12.42									R5												R5
p-value		3&4	R5	M1	Cu2	R4	R3	M2	M3	Cu1	Pc	2A		4&5	R5	M1	Cu2	R4	R3	M2	M3	Cu1	Pc	2A		5&6	R5	M1	Cu2	R4	R3	M2	M3	Cu1	Pc	2A		0.05	R5	M1	Cu2	R4	R3	M2	M3	Cu1	Pc	2A
		2A												2A												2A												2A
		Pc												Pc												Pc												Pc
		Cu1												Cu1												Cu1												Cu1
		M3												M3												M3												M3
		M2												M2												M2												M2
		R3												R3												R3												R3
		R4												R4												R4												R4
		Cu2												Cu2												Cu2												Cu2
		M1			0.63904									M1												M1												M1
		R5		1	0.63904									R5												R5												R5
Ageroniini
Likelihood Score		3P	M3	M1	M2	R3	R5	R4	Cu1	Cu2	Pc	2A		4P	M3	M1	M2	R3	R5	R4	Cu1	Cu2	Pc	2A		5P	M3	M1	M2	R3	R5	R4	Cu1	Cu2	Pc	2A		6P	M3	M1	M2	R3	R5	R4	Cu1	Cu2	Pc	2A
		2A												2A												2A												2A
		Pc												Pc												Pc												Pc
		Cu2												Cu2												Cu2												Cu2
		Cu1												Cu1												Cu1												Cu1
		R4												R4												R4												R4
		R5												R5												R5												R5
		R3					12.47							R3					12.47							R3												R3
		M2				14.72	14.72							M2				14.59	14.57							M2												M2
		M1			16.65	14.72	14.72							M1			16.65	14.58	14.57							M1												M1
		M3		166.2	166.2	160.63	160.63							M3		162.68	162.68	160.59	160.59							M3		160.53	160.53									M3		160.52	160.52
p-value		3&4	M3	M1	M2	R3	R5	R4	Cu1	Cu2	Pc	2A		4&5	M3	M1	M2	R3	R5	R4	Cu1	Cu2	Pc	2A		5&6	M3	M1	M2	R3	R5	R4	Cu1	Cu2	Pc	2A		0.05	M3	M1	M2	R3	R5	R4	Cu1	Cu2	Pc	2A
		2A												2A												2A												2A
		Pc												Pc												Pc												Pc
		Cu2												Cu2												Cu2												Cu2
		Cu1												Cu1												Cu1												Cu1
		R4												R4												R4												R4
		R5												R5												R5												R5
		R3					1							R3												R3												R3
		M2				0.61012	0.583882							M2												M2												M2
		M1			1	0.596701	0.583882							M1												M1												M1
		M3		0.0079709	0.0079709	0.777297	0.777297							M3		0.0381124	0.0381124									M3		0.887537	0.887537									M3		Y	Y
Cyrestini
Likelihood Score		3P	Cu1	M3	R5	M2	Cu2	Pc	M1	R3	R4	2A		4P	Cu1	M3	R5	M2	Cu2	Pc	M1	R3	R4	2A		5P	Cu1	M3	R5	M2	Cu2	Pc	M1	R3	R4	2A		6P	Cu1	M3	R5	M2	Cu2	Pc	M1	R3	R4	2A
		2A												2A												2A												2A
		R4												R4												R4												R4
		R3												R3												R3												R3
		M1												M1												M1												M1
		Pc							13.5					Pc							13.49					Pc												Pc
		Cu2						14.56	13.5					Cu2						14.56	13.49					Cu2												Cu2
		M2					46.16	46.16	45.02					M2					46.14	46.14	45.01					M2												M2
		R5				88.45	56.85	56.85	55.85					R5				88.1	56.53	56.53	55.4					R5												R5
		M3			209.39	197.81	167.08	167.08	160.63					M3			203.6	193.22	161.64	161.64	160.52					M3			193.72	170.85	160.57	160.57						M3			193.72	170.85
		Cu1		338.22	235.19	224.58	193.1	193.1	190.11					Cu1		338.2	233.08	222.7	191.12	191.12	190					Cu1			225.82		190.15	190.15						Cu1			225.82
p-value		3&4	Cu1	M3	R5	M2	Cu2	Pc	M1	R3	R4	2A		4&5	Cu1	M3	R5	M2	Cu2	Pc	M1	R3	R4	2A		5&6	Cu1	M3	R5	M2	Cu2	Pc	M1	R3	R4	2A		0.05	Cu1	M3	R5	M2	Cu2	Pc	M1	R3	R4	2A
		2A												2A												2A												2A
		R4												R4												R4												R4
		R3												R3												R3												R3
		M1												M1												M1												M1
		Pc							0.887537					Pc												Pc												Pc
		Cu2						1	0.887537					Cu2												Cu2												Cu2
		M2					0.841481	0.841481	0.887537					M2												M2												M2
		R5				0.402784	0.423711	0.423711	0.342782					R5												R5												R5
		M3			0.000666649	0.00244674	0.000972082	0.000972082	0.63904					M3			8.78011e-06	2.25013e-11	0.143502	0.143502						M3			1	1								M3			Y	Y
		Cu1		0.841481	0.0399502	0.0524926	0.0465937	0.0465937	0.63904					Cu1			0.000138679		0.163669	0.163669						Cu1			1									Cu1			Y
Zetherini
Likelihood Score		3P	Cu1	M3	M1	M2	Cu2	Pc	R3	R4	R5	2A		4P	Cu1	M3	M1	M2	Cu2	Pc	R3	R4	R5	2A		5P	Cu1	M3	M1	M2	Cu2	Pc	R3	R4	R5	2A		6P	Cu1	M3	M1	M2	Cu2	Pc	R3	R4	R5	2A
		2A												2A												2A												2A
		R5												R5												R5												R5
		R4												R4												R4												R4
		R3												R3												R3												R3
		Pc												Cu2												Cu2												Cu2
		Cu2						12.53						Pc						12.53						Pc												Pc
		M2					114.87	114.87						M2					114.18	114.18						M2												M2
		M1				206.68	103.72	103.72						M1				205.37	103.72	103.72						M1												M1
		M3			254.89	267.67	160.63	160.63						M3			251.81	262.28	160.62	160.62						M3			248.47	246.51								M3			248.47	246.51
		Cu1		338.22	282.58	293.87	190.11	190.11						Cu1		338.2	281.29	291.76	190.11	190.11						Cu1				277.79								Cu1				277.79
p-value		3&4	Cu1	M3	M1	M2	Cu2	Pc	R3	R4	R5	2A		4&5	Cu1	M3	M1	M2	Cu2	Pc	R3	R4	R5	2A		5&6	Cu1	M3	M1	M2	Cu2	Pc	R3	R4	R5	2A		0.05	Cu1	M3	M1	M2	Cu2	Pc	R3	R4	R5	2A
		2A												2A												2A												2A
		R5												R5												R5												R5
		R4												R4												R4												R4
		R3												R3												R3												R3
		Pc												Cu2												Cu2												Cu2
		Cu2						1						Pc												Pc												Pc
		M2					0.240101	0.240101						M2												M2												M2
		M1				0.105524	1	1						M1												M1												M1
		M3			0.0130671	0.00102603	0.887537	0.887537						M3			0.00975006	1.95374e-08								M3			1	1								M3			Y	Y
		Cu1		0.841481	0.108222	0.0399502	1	1						Cu1				1.25136e-07								Cu1				1								Cu1				Y
Parargina Mycalesina Lethina
Likelihood Score		3P	Cu1	M3	M1	M2	R5	Cu2	R4	Pc	2A	R3		4P	Cu1	M3	M1	M2	R5	Cu2	R4	Pc	2A	R3		5P	Cu1	M3	M1	M2	R5	Cu2	R4	Pc	2A	R3		6P	Cu1	M3	M1	M2	R5	Cu2	R4	Pc	2A	R3
		R3												R3												R3												R3
		2A												2A												2A												2A
		Pc												Pc												Pc												Pc
		R4												R4												R4												R4
		Cu2							19.33					Cu2							19.33					Cu2												Cu2
		R5						30.8	23.97					R5						30.75	23.88					R5												R5
		M2					125.9	121.36	114.67					M2					125.57	121.02	114.16					M2												M2
		M1				206.68	115.93	110.9	103.72					M1				205.37	115.1	110.55	103.68					M1												M1
		M3			254.89	267.67	177.09	171.24	160.63					M3			251.81	262.28	172.01	167.46	160.59					M3			248.47	246.51	170.57	163.2						M3			248.47	246.51		163.2
		Cu1		338.22	282.58	293.87	203.42	198.71	190.11					Cu1		338.2	281.29	291.76	201.49	196.94	190.07					Cu1				277.79	200.33							Cu1				277.79
p-value		3&4	Cu1	M3	M1	M2	R5	Cu2	R4	Pc	2A	R3		4&5	Cu1	M3	M1	M2	R5	Cu2	R4	Pc	2A	R3		5&6	Cu1	M3	M1	M2	R5	Cu2	R4	Pc	2A	R3		0.05	Cu1	M3	M1	M2	R5	Cu2	R4	Pc	2A	R3
		R3												R3												R3												R3
		2A												2A												2A												2A
		Pc												Pc												Pc												Pc
		R4												R4												R4												R4
		Cu2							1					Cu2												Cu2												Cu2
		R5						0.75183	0.671373					R5												R5												R5
		M2					0.41656	0.409587	0.312519					M2												M2												M2
		M1				0.105524	0.197603	0.402784	0.777297					M1												M1												M1
		M3			0.0130671	0.00102603	0.00143521	0.0059678	0.777297					M3			0.00975006	1.95374e-08	0.089686	0.00351264						M3			1	1		1						M3			Y	Y		Y
		Cu1		0.841481	0.108222	0.0399502	0.0494503	0.0599055	0.777297					Cu1				1.25136e-07	0.12772							Cu1				1								Cu1				Y
Euptychiina
Likelihood Score		3P	Cu1	M3	M1	M2	R5	R3	R4	Cu2	Pc	2A		4P	Cu1	M3	M1	M2	R5	R3	R4	Cu2	Pc	2A		5P	Cu1	M3	M1	M2	R5	R3	R4	Cu2	Pc	2A		6P	Cu1	M3	M1	M2	R5	R3	R4	Cu2	Pc	2A
		2A												2A												2A												2A
		Pc												Pc												Pc												Pc
		Cu2												Cu2												Cu2												Cu2
		R4												R4												R4												R4
		R3												R3												R3												R3
		R5												R5												R5												R5
		M2					130.06							M2					129.65							M2												M2
		M1				206.68	119.74							M1				205.37	119.18							M1												M1
		M3			254.89	267.67	180.72							M3			251.81	262.28	176.09							M3			248.47	246.51	173.29							M3			248.47	246.51	173.29
		Cu1		338.22	282.58	293.87	207.43							Cu1		338.2	281.29	291.76	205.57							Cu1				277.79								Cu1				277.79
p-value		3&4	Cu1	M3	M1	M2	R5	R3	R4	Cu2	Pc	2A		4&5	Cu1	M3	M1	M2	R5	R3	R4	Cu2	Pc	2A		5&6	Cu1	M3	M1	M2	R5	R3	R4	Cu2	Pc	2A		0.05	Cu1	M3	M1	M2	R5	R3	R4	Cu2	Pc	2A
		2A												2A												2A												2A
		Pc												Pc												Pc												Pc
		Cu2												Cu2												Cu2												Cu2
		R4												R4												R4												R4
		R3												R3												R3												R3
		R5												R5												R5												R5
		M2					0.36518							M2												M2												M2
		M1				0.105524	0.289918							M1												M1												M1
		M3			0.0130671	0.00102603	0.00234213							M3			0.00975006	1.95374e-08	0.0179605							M3			1	1	1							M3			Y	Y	Y
		Cu1		0.841481	0.108222	0.0399502	0.0537644							Cu1				1.25136e-07								Cu1				1								Cu1				Y
Ypthimina
Likelihood Score		3P	Cu1	M3	M1	M2	R3	R4	R5	Cu2	Pc	2A		4P	Cu1	M3	M1	M2	R3	R4	R5	Cu2	Pc	2A		5P	Cu1	M3	M1	M2	R3	R4	R5	Cu2	Pc	2A		6P	Cu1	M3	M1	M2	R3	R4	R5	Cu2	Pc	2A
		2A												2A												2A												2A
		Pc												Pc												Pc												Pc
		Cu2												Cu2												Cu2												Cu2
		R5												R5												R5												R5
		R4												R4												R4												R4
		R3												R3												R3												R3
		M2												M2												M2												M2
		M1				206.68								M1				205.37								M1												M1
		M3			254.89	267.67								M3			251.81	262.28								M3			248.47	246.51								M3			248.47	246.51
		Cu1		338.22	282.58	293.87								Cu1		338.2	281.29	291.76								Cu1				277.79								Cu1				277.79
p-value		3&4	Cu1	M3	M1	M2	R3	R4	R5	Cu2	Pc	2A		4&5	Cu1	M3	M1	M2	R3	R4	R5	Cu2	Pc	2A		5&6	Cu1	M3	M1	M2	R3	R4	R5	Cu2	Pc	2A		0.05	Cu1	M3	M1	M2	R3	R4	R5	Cu2	Pc	2A
		2A												2A												2A												2A
		Pc												Pc												Pc												Pc
		Cu2												Cu2												Cu2												Cu2
		R5												R5												R5												R5
		R4												R4												R4												R4
		R3												R3												R3												R3
		M2												M2												M2												M2
		M1				0.105524								M1												M1												M1
		M3			0.0130671	0.00102603								M3			0.00975006	1.95374e-08								M3			1	1								M3			Y	Y
		Cu1		0.841481	0.108222	0.0399502								Cu1				1.25136e-07								Cu1				1								Cu1				Y
Pronophilina
Likelihood Score		3P	Cu1	M3	M1	M2	R5	Cu2	Pc	R3	R4	2A		4P	Cu1	M3	M1	M2	R5	Cu2	Pc	R3	R4	2A		5P	Cu1	M3	M1	M2	R5	Cu2	Pc	R3	R4	2A		6P	Cu1	M3	M1	M2	R5	Cu2	Pc	R3	R4	2A
		2A												2A												2A												2A
		R4												R4												R4												R4
		R3												R3												R3												R3
		Pc												Pc												Pc												Pc
		Cu2							20.56					Cu2							20.56					Cu2												Cu2
		R5						25.94	25.94					R5						25.94	25.94					R5												R5
		M2					124.11	118.75	118.75					M2					123.58	118.2	118.2					M2												M2
		M1				206.68	113.25	107.97	107.97					M1				205.37	113.11	107.73	107.73					M1												M1
		M3			254.89	267.67	171.24	166.2	166.2					M3			251.81	262.28	170.02	164.64	164.64					M3			248.47	246.51								M3			248.47	246.51
		Cu1		338.22	282.58	293.87	200.72	195.68	195.68					Cu1		338.2	281.29	291.76	199.5	194.12	194.12					Cu1				277.79								Cu1				277.79
p-value		3&4	Cu1	M3	M1	M2	R5	Cu2	Pc	R3	R4	2A		4&5	Cu1	M3	M1	M2	R5	Cu2	Pc	R3	R4	2A		5&6	Cu1	M3	M1	M2	R5	Cu2	Pc	R3	R4	2A		0.05	Cu1	M3	M1	M2	R5	Cu2	Pc	R3	R4	2A
		2A												2A												2A												2A
		R4												R4												R4												R4
		R3												R3												R3												R3
		Pc												Pc												Pc												Pc
		Cu2							1					Cu2												Cu2												Cu2
		R5						1	1					R5												R5												R5
		M2					0.303215	0.294266	0.294266					M2												M2												M2
		M1				0.105524	0.596701	0.488422	0.488422					M1												M1												M1
		M3			0.0130671	0.00102603	0.118276	0.0773368	0.0773368					M3			0.00975006	1.95374e-08								M3			1	1								M3			Y	Y
		Cu1		0.841481	0.108222	0.0399502	0.118276	0.0773368	0.0773368					Cu1				1.25136e-07								Cu1				1								Cu1				Y

## Sheet: mavehi
Adoliadini
Likelihood Score		3P	M1	Rs	M3	M2	Cu1	Cu2	ScR	Pc	2A		4P	M1	Rs	M3	M2	Cu1	Cu2	ScR	Pc	2A		5P	M1	Rs	M3	M2	Cu1	Cu2	ScR	Pc	2A		6P	M1	Rs	M3	M2	Cu1	Cu2	ScR	Pc	2A
		2A											2A											2A											2A
		Pc									17.81		Pc									17.71		Pc											Pc
		ScR								27.29	22.61		ScR								27.29	22.1		ScR											ScR
		Cu2							33.12	28.73	24.03		Cu2							33.12	28.73	23.54		Cu2											Cu2
		Cu1						229.29	227.84	218.89	213.32		Cu1						224.34	222.89	218.51	213.31		Cu1						221.12	218.6				Cu1						219.76	217.02
		M2					428.67	244.34	242.91	233	227.43		M2					428.22	238.45	237	232.62	227.42		M2						231.41	234.47				M2						231.41	234.47
		M3				445.14	431.45	248.74	247.28	235.81	230.24		M3				445.14	431.03	241.26	239.81	235.43	230.23		M3						236.39	236.24				M3						236.39	236.24
		Rs			439.08	436.27	422.73	237.66	236.23	226.94	221.37		Rs			439.08	436.27	422.16	232.38	230.94	226.55	221.36		Rs						232.28	223.35				Rs							223.35
		M1		438.81	447.71	444.9	431.5	244.78	243.35	235.48	229.91		M1		438.74	447.62	444.81	430.7	240.93	239.48	235.1	229.9		M1						238.65	237.35				M1						238.65	237.35
p-value		3&4	M1	Rs	M3	M2	Cu1	Cu2	ScR	Pc	2A		4&5	M1	Rs	M3	M2	Cu1	Cu2	ScR	Pc	2A		5&6	M1	Rs	M3	M2	Cu1	Cu2	ScR	Pc	2A		0.05	M1	Rs	M3	M2	Cu1	Cu2	ScR	Pc	2A
		2A											2A											2A											2A
		Pc									0.654721		Pc											Pc											Pc
		ScR								1	0.312519		ScR											ScR											ScR
		Cu2							1	1	0.322199		Cu2											Cu2											Cu2
		Cu1						0.00165279	0.00165279	0.383329	0.887537		Cu1						0.0111579	0.00339875				Cu1						0.099098	0.0754632				Cu1						Y	Y
		M2					0.342782	0.000598705	0.000585979	0.383329	0.887537		M2						0.000175197	0.0244842				M2						1	1				M2						Y	Y
		M3				1	0.359397	0.000109815	0.000110985	0.383329	0.887537		M3						0.00180301	0.00753832				M3						1	1				M3						Y	Y
		Rs			1	1	0.285652	0.00115561	0.00114318	0.377141	0.887537		Rs						0.654721	9.77331e-05				Rs							1				Rs							Y
		M1		0.708281	0.671373	0.671373	0.205903	0.00552208	0.00540108	0.383329	0.887537		M1						0.0327271	0.0390199				M1						1	1				M1						Y	Y
Vagrantini
Likelihood Score		3P	M1	Rs	M3	M2	Cu1	Cu2	ScR	Pc	2A		4P	M1	Rs	M3	M2	Cu1	Cu2	ScR	Pc	2A		5P	M1	Rs	M3	M2	Cu1	Cu2	ScR	Pc	2A		6P	M1	Rs	M3	M2	Cu1	Cu2	ScR	Pc	2A
		2A											2A											2A											2A
		Pc											Pc											Pc											Pc
		ScR								20.41			ScR								20.12			ScR											ScR
		Cu2							33.68	37.74			Cu2							33.29	37.74			Cu2											Cu2
		Cu1						237.46	219.64	223.94			Cu1						232.51	214.89	219.34			Cu1						225.42	213.93	218.39			Cu1						225.42
		M2					428.67	252.92	234.66	238.05			M2					428.22	246.62	229	233.45			M2						245.74	229	233.21			M2
		M3				445.14	431.45	257.49	239.22	240.86			M3				445.14	431.03	249.43	231.81	236.26			M3						247.72	231.4	235.45			M3
		Rs			439.08	436.27	422.73	246.15	227.93	231.98			Rs			439.08	436.27	422.16	240.56	222.94	227.38			Rs						234.94	221.78	227.13			Rs						234.94
		M1		438.81	447.71	444.9	431.5	253.3	235.05	240.52			M1		438.74	447.62	444.81	430.7	249.1	231.48	235.92			M1						240.48	230.68	234.49			M1						240.47
p-value		3&4	M1	Rs	M3	M2	Cu1	Cu2	ScR	Pc	2A		4&5	M1	Rs	M3	M2	Cu1	Cu2	ScR	Pc	2A		5&6	M1	Rs	M3	M2	Cu1	Cu2	ScR	Pc	2A		0.05	M1	Rs	M3	M2	Cu1	Cu2	ScR	Pc	2A
		2A											2A											2A											2A
		Pc											Pc											Pc											Pc
		ScR								0.446312			ScR											ScR											ScR
		Cu2							0.377141	1			Cu2											Cu2											Cu2
		Cu1						0.00165279	0.00205472	0.00242015			Cu1						0.000166127	0.165857	0.168078			Cu1						1					Cu1						Y
		M2					0.342782	0.000385747	0.000766767	0.00242015			M2						0.184625	1	0.488422			M2											M2
		M3				1	0.359397	5.94529e-05	0.000118275	0.00242015			M3						0.064411	0.36518	0.203092			M3											M3
		Rs			1	1	0.285652	0.000826838	0.0015825	0.00242015			Rs						0.000800532	0.12772	0.4795			Rs						1					Rs						Y
		M1		0.708281	0.671373	0.671373	0.205903	0.00375221	0.00753832	0.00242015			M1						3.29427e-05	0.205903	0.0908075			M1						0.887537					M1						Y
Ageroniini
Likelihood Score		3P	M1	Rs	M3	M2	Cu1	Cu2	ScR	Pc	2A		4P	M1	Rs	M3	M2	Cu1	Cu2	ScR	Pc	2A		5P	M1	Rs	M3	M2	Cu1	Cu2	ScR	Pc	2A		6P	M1	Rs	M3	M2	Cu1	Cu2	ScR	Pc	2A
		2A											2A											2A											2A
		Pc											Pc											Pc											Pc
		ScR											ScR											ScR											ScR
		Cu2							12.53				Cu2							12.5				Cu2											Cu2
		Cu1						213.32	213.32				Cu1						213.29	213.32				Cu1											Cu1
		M2					428.67	227.43	227.43				M2					428.22	227.4	227.43				M2											M2
		M3				445.14	431.45	230.24	230.24				M3				445.14	431.03	230.21	230.24				M3											M3
		Rs			439.08	436.27	422.73	221.37	221.37				Rs			439.08	436.27	422.16	221.34	221.37				Rs											Rs
		M1		438.81	447.71	444.9	431.5	229.91	229.91				M1		438.74	447.62	444.81	430.7	229.88	229.91				M1											M1
p-value		3&4	M1	Rs	M3	M2	Cu1	Cu2	ScR	Pc	2A		4&5	M1	Rs	M3	M2	Cu1	Cu2	ScR	Pc	2A		5&6	M1	Rs	M3	M2	Cu1	Cu2	ScR	Pc	2A		0.05	M1	Rs	M3	M2	Cu1	Cu2	ScR	Pc	2A
		2A											2A											2A											2A
		Pc											Pc											Pc											Pc
		ScR											ScR											ScR											ScR
		Cu2							0.806496				Cu2											Cu2											Cu2
		Cu1						0.806496	1				Cu1											Cu1											Cu1
		M2					0.342782	0.806496	1				M2											M2											M2
		M3				1	0.359397	0.806496	1				M3											M3											M3
		Rs			1	1	0.285652	0.806496	1				Rs											Rs											Rs
		M1		0.708281	0.671373	0.671373	0.205903	0.806496	1				M1											M1											M1
Cyrestini
Likelihood Score		3P	M1	Rs	M3	M2	Cu1	Cu2	Pc	ScR	2A		4P	M1	Rs	M3	M2	Cu1	Cu2	Pc	ScR	2A		5P	M1	Rs	M3	M2	Cu1	Cu2	Pc	ScR	2A		6P	M1	Rs	M3	M2	Cu1	Cu2	Pc	ScR	2A
		2A											2A											2A											2A
		ScR											ScR											ScR											ScR
		Pc								16.55			Pc								16.39			Pc											Pc
		Cu2							14.56	16.55			Cu2							14.56	16.39			Cu2											Cu2
		Cu1						223.94	223.94	218.89			Cu1						214.34	214.34	216.17			Cu1						213.93	213.93	213.56			Cu1								213.56
		M2					428.67	238.05	238.05	233			M2					428.22	228.45	228.45	230.28			M2						227.77	227.77	227.65			M2								227.65
		M3				445.14	431.45	240.86	240.86	235.81			M3				445.14	431.03	231.26	231.26	233.09			M3						230.71	230.71	230.61			M3								230.61
		Rs			439.08	436.27	422.73	231.98	231.98	226.94			Rs			439.08	436.27	422.16	222.38	222.38	224.21			Rs						221.81	221.81	221.7			Rs								221.7
		M1		438.81	447.71	444.9	431.5	234.5	234.5	235.48			M1		438.74	447.62	444.81	430.7	230.92	230.92	232.75			M1						230.25	230.25	231.65			M1
p-value		3&4	M1	Rs	M3	M2	Cu1	Cu2	Pc	ScR	2A		4&5	M1	Rs	M3	M2	Cu1	Cu2	Pc	ScR	2A		5&6	M1	Rs	M3	M2	Cu1	Cu2	Pc	ScR	2A		0.05	M1	Rs	M3	M2	Cu1	Cu2	Pc	ScR	2A
		2A											2A											2A											2A
		ScR											ScR											ScR											ScR
		Pc								0.571608			Pc											Pc											Pc
		Cu2							1	0.571608			Cu2											Cu2											Cu2
		Cu1						1.17713e-05	1.17713e-05	0.0196807			Cu1						0.36518	0.36518	0.0223286			Cu1								1			Cu1								Y
		M2					0.342782	1.17713e-05	1.17713e-05	0.0196807			M2						0.243537	0.243537	0.021821			M2								1			M2								Y
		M3				1	0.359397	1.17713e-05	1.17713e-05	0.0196807			M3						0.294266	0.294266	0.0259402			M3								1			M3								Y
		Rs			1	1	0.285652	1.17713e-05	1.17713e-05	0.0194566			Rs						0.285652	0.285652	0.0250562			Rs								1			Rs								Y
		M1		0.708281	0.671373	0.671373	0.205903	0.00745472	0.00745472	0.0194566			M1						0.247034	0.247034	0.138011			M1											M1
Zetherini
Likelihood Score		3P	M1	Rs	M3	M2	Cu1	Cu2	Pc	ScR	2A		4P	M1	Rs	M3	M2	Cu1	Cu2	Pc	ScR	2A		5P	M1	Rs	M3	M2	Cu1	Cu2	Pc	ScR	2A		6P	M1	Rs	M3	M2	Cu1	Cu2	Pc	ScR	2A
		2A											2A											2A											2A
		ScR											ScR											ScR											ScR
		Pc								94.37			Pc								94.08			Pc											Pc
		Cu2							218.29	136.56			Cu2							218.18	136.56			Cu2											Cu2
		Cu1						341.62	299.81	213.32			Cu1						337.39	294.9	213.28			Cu1						314.58	283.86				Cu1						313.19	283.86
		M2					428.67	355.38	314.34	227.43			M2					428.22	351.5	309.01	227.39			M2						326.02	295.84				M2						326.02	295.84
		M3				445.14	431.45	358.77	318.23	230.24			M3				445.14	431.03	354.31	311.82	230.2			M3						321.25	298.49				M3						321.25	298.4
		Rs			439.08	436.27	422.73	349.27	307.87	221.37			Rs			439.08	436.27	422.16	345.44	302.95	221.33			Rs						326.41	294.07				Rs						326.41	294.07
		M1		438.81	447.71	444.9	431.5	356.26	314.93	229.91			M1		438.74	447.62	444.81	430.7	353.98	311.49	229.87			M1						328	294.02				M1						328	292.99
p-value		3&4	M1	Rs	M3	M2	Cu1	Cu2	Pc	ScR	2A		4&5	M1	Rs	M3	M2	Cu1	Cu2	Pc	ScR	2A		5&6	M1	Rs	M3	M2	Cu1	Cu2	Pc	ScR	2A		0.05	M1	Rs	M3	M2	Cu1	Cu2	Pc	ScR	2A
		2A											2A											2A											2A
		ScR											ScR											ScR											ScR
		Pc								0.446312			Pc											Pc											Pc
		Cu2							0.63904	1			Cu2											Cu2											Cu2
		Cu1						0.00363042	0.00172624	0.777297			Cu1						1.43568e-11	2.6152e-06				Cu1						0.0954482	1				Cu1						Y	Y
		M2					0.342782	0.0053416	0.00109477	0.777297			M2						9.42675e-13	2.86297e-07				M2						1	1				M2						Y	Y
		M3				1	0.359397	0.00282065	0.000342934	0.777297			M3						4.24289e-16	2.42592e-07				M3						1	0.671373				M3						Y	Y
		Rs			1	1	0.285652	0.00564585	0.00170757	0.777297			Rs						6.86022e-10	2.50597e-05				Rs						1	1				Rs						Y	Y
		M1		0.708281	0.671373	0.671373	0.205903	0.0327271	0.00871656	0.777297			M1						5.66428e-13	3.40023e-09				M1						1	0.15121				M1						Y	Y
Parargina Mycalesina Lethina
Likelihood Score		3P	M1	Rs	M3	M2	Cu1	Cu2	Pc	ScR	2A		4P	M1	Rs	M3	M2	Cu1	Cu2	Pc	ScR	2A		5P	M1	Rs	M3	M2	Cu1	Cu2	Pc	ScR	2A		6P	M1	Rs	M3	M2	Cu1	Cu2	Pc	ScR	2A
		2A											2A											2A											2A
		ScR									20.98		ScR									20.9		ScR											ScR
		Pc								102.49	94.39		Pc								102.48	94.08		Pc											Pc
		Cu2							218.29	145.01	136.57		Cu2							218.18	144.97	136.57		Cu2											Cu2
		Cu1						341.62	299.81	223.94	213.32		Cu1						337.39	294.9	221.69	213.29		Cu1						314.58	283.86	220.86			Cu1						313.19	283.86
		M2					428.67	355.38	314.34	238.05	227.43		M2					428.22	351.5	309.01	235.8	227.4		M2						326.02	295.84	234.09			M2						326.02	295.84
		M3				445.14	431.45	358.77	318.23	240.86	230.24		M3				445.14	431.03	354.31	311.82	238.61	230.21		M3						321.25	298.49	237.21			M3						321.25	298.4
		Rs			439.08	436.27	422.73	349.27	307.87	231.98	221.37		Rs			439.08	436.27	422.16	345.44	302.95	229.73	221.33		Rs						326.41	294.07	228.54			Rs						326.41	294.07
		M1		438.81	447.71	444.9	431.5	356.26	314.93	240.52	229.91		M1		438.74	447.62	444.81	430.7	353.98	311.49	238.27	229.87		M1						328	294.02	236.78			M1						328	292.99
p-value		3&4	M1	Rs	M3	M2	Cu1	Cu2	Pc	ScR	2A		4&5	M1	Rs	M3	M2	Cu1	Cu2	Pc	ScR	2A		5&6	M1	Rs	M3	M2	Cu1	Cu2	Pc	ScR	2A		0.05	M1	Rs	M3	M2	Cu1	Cu2	Pc	ScR	2A
		2A											2A											2A											2A
		ScR									0.689157		ScR											ScR											ScR
		Pc								0.887537	0.431047		Pc											Pc											Pc
		Cu2							0.63904	0.777297	1		Cu2											Cu2											Cu2
		Cu1						0.00363042	0.00172624	0.0338949	0.806496		Cu1						1.43568e-11	2.6152e-06	0.197603			Cu1						0.0954482	1				Cu1						Y	Y
		M2					0.342782	0.0053416	0.00109477	0.0338949	0.806496		M2						9.42675e-13	2.86297e-07	0.064411			M2						1	1				M2						Y	Y
		M3				1	0.359397	0.00282065	0.000342934	0.0338949	0.806496		M3						4.24289e-16	2.42592e-07	0.0942643			M3						1	0.671373				M3						Y	Y
		Rs			1	1	0.285652	0.00564585	0.00170757	0.0338949	0.777297		Rs						6.86022e-10	2.50597e-05	0.122898			Rs						1	1				Rs						Y	Y
		M1		0.708281	0.671373	0.671373	0.205903	0.0327271	0.00871656	0.0338949	0.777297		M1						5.66428e-13	3.40023e-09	0.0842993			M1						1	0.15121				M1						Y	Y
Euptychiina
Likelihood Score		3P	M1	Rs	M3	M2	Cu1	Cu2	ScR	Pc	2A		4P	M1	Rs	M3	M2	Cu1	Cu2	ScR	Pc	2A		5P	M1	Rs	M3	M2	Cu1	Cu2	ScR	Pc	2A		6P	M1	Rs	M3	M2	Cu1	Cu2	ScR	Pc	2A
		2A											2A											2A											2A
		Pc											Pc											Pc											Pc
		ScR											ScR											ScR											ScR
		Cu2											Cu2											Cu2											Cu2
		Cu1						341.62					Cu1						337.39					Cu1						314.58					Cu1						313.19
		M2					428.67	355.38					M2					428.22	351.5					M2						326.02					M2						326.02
		M3				445.14	431.45	358.77					M3				445.14	431.03	354.31					M3						321.25					M3						321.25
		Rs			439.08	436.27	422.73	349.27					Rs			439.08	436.27	422.16	345.44					Rs						326.41					Rs						326.41
		M1		438.81	447.71	444.9	431.5	356.26					M1		438.74	447.62	444.81	430.7	353.98					M1						328					M1						328
p-value		3&4	M1	Rs	M3	M2	Cu1	Cu2	ScR	Pc	2A		4&5	M1	Rs	M3	M2	Cu1	Cu2	ScR	Pc	2A		5&6	M1	Rs	M3	M2	Cu1	Cu2	ScR	Pc	2A		0.05	M1	Rs	M3	M2	Cu1	Cu2	ScR	Pc	2A
		2A											2A											2A											2A
		Pc											Pc											Pc											Pc
		ScR											ScR											ScR											ScR
		Cu2											Cu2											Cu2											Cu2
		Cu1						0.00363042					Cu1						1.43568e-11					Cu1						0.0954482					Cu1						Y
		M2					0.342782	0.0053416					M2						9.42675e-13					M2						1					M2						Y
		M3				1	0.359397	0.00282065					M3						4.24289e-16					M3						1					M3						Y
		Rs			1	1	0.285652	0.00564585					Rs						6.86022e-10					Rs						1					Rs						Y
		M1		0.708281	0.671373	0.671373	0.205903	0.0327271					M1						5.66428e-13					M1						1					M1						Y
Ypthimina
Likelihood Score		3P	M1	Rs	M3	M2	Cu1	Cu2	Pc	ScR	2A		4P	M1	Rs	M3	M2	Cu1	Cu2	Pc	ScR	2A		5P	M1	Rs	M3	M2	Cu1	Cu2	Pc	ScR	2A		6P	M1	Rs	M3	M2	Cu1	Cu2	Pc	ScR	2A
		2A											2A											2A											2A
		ScR											ScR											ScR											ScR
		Pc											Pc											Pc											Pc
		Cu2							218.29				Cu2							218.18				Cu2											Cu2
		Cu1						341.62	299.81				Cu1						337.39	294.9				Cu1						314.58	283.86				Cu1						313.19	283.86
		M2					428.67	355.38	314.34				M2					428.22	351.5	309.01				M2						326.02	295.84				M2						326.02	295.84
		M3				445.14	431.45	358.77	318.23				M3				445.14	431.03	354.31	311.82				M3						321.25	298.49				M3						321.25	298.4
		Rs			439.08	436.27	422.73	349.27	307.87				Rs			439.08	436.27	422.16	345.44	302.95				Rs						326.41	294.07				Rs						326.41	294.07
		M1		438.81	447.71	444.9	431.5	356.26	314.93				M1		438.74	447.62	444.81	430.7	353.98	311.49				M1						328	294.02				M1						328	292.99
p-value		3&4	M1	Rs	M3	M2	Cu1	Cu2	Pc	ScR	2A		4&5	M1	Rs	M3	M2	Cu1	Cu2	Pc	ScR	2A		5&6	M1	Rs	M3	M2	Cu1	Cu2	Pc	ScR	2A		0.05	M1	Rs	M3	M2	Cu1	Cu2	Pc	ScR	2A
		2A											2A											2A											2A
		ScR											ScR											ScR											ScR
		Pc											Pc											Pc											Pc
		Cu2							0.63904				Cu2											Cu2											Cu2
		Cu1						0.00363042	0.00172624				Cu1						1.43568e-11	2.6152e-06				Cu1						0.0954482	1				Cu1						Y	Y
		M2					0.342782	0.0053416	0.00109477				M2						9.42675e-13	2.86297e-07				M2						1	1				M2						Y	Y
		M3				1	0.359397	0.00282065	0.000342934				M3						4.24289e-16	2.42592e-07				M3						1	0.671373				M3						Y	Y
		Rs			1	1	0.285652	0.00564585	0.00170757				Rs						6.86022e-10	2.50597e-05				Rs						1	1				Rs						Y	Y
		M1		0.708281	0.671373	0.671373	0.205903	0.0327271	0.00871656				M1						5.66428e-13	3.40023e-09				M1						1	0.15121				M1						Y	Y
Pronophilina
Likelihood Score		3P	M1	Rs	M3	M2	Cu1	Cu2	Pc	ScR	2A		4P	M1	Rs	M3	M2	Cu1	Cu2	Pc	ScR	2A		5P	M1	Rs	M3	M2	Cu1	Cu2	Pc	ScR	2A		6P	M1	Rs	M3	M2	Cu1	Cu2	Pc	ScR	2A
		2A											2A											2A											2A
		ScR											ScR											ScR											ScR
		Pc								99.36			Pc								98.95			Pc											Pc
		Cu2							218.29	141.45			Cu2							218.18	141.44			Cu2											Cu2
		Cu1						341.62	299.81	218.89			Cu1						337.39	294.9	218.16			Cu1						314.58	283.86				Cu1						313.19	283.86
		M2					428.67	355.38	314.34	233			M2					428.22	351.5	309.01	232.27			M2						326.02	295.84				M2						326.02	295.84
		M3				445.14	431.45	358.77	318.23	235.81			M3				445.14	431.03	354.31	311.82	235.08			M3						321.25	298.49				M3						321.25	298.41
		Rs			439.08	436.27	422.73	349.27	307.87	226.94			Rs			439.08	436.27	422.16	345.44	302.95	226.21			Rs						326.41	294.07				Rs						326.41	294.07
		M1		438.81	447.71	444.9	431.5	356.26	314.93	235.48			M1		438.74	447.62	444.81	430.7	353.98	311.49	234.75			M1						328	294.02				M1						328	292.98
p-value		3&4	M1	Rs	M3	M2	Cu1	Cu2	Pc	ScR	2A		4&5	M1	Rs	M3	M2	Cu1	Cu2	Pc	ScR	2A		5&6	M1	Rs	M3	M2	Cu1	Cu2	Pc	ScR	2A		0.05	M1	Rs	M3	M2	Cu1	Cu2	Pc	ScR	2A
		2A											2A											2A											2A
		ScR											ScR											ScR											ScR
		Pc								0.36518			Pc											Pc											Pc
		Cu2							0.63904	0.887537			Cu2											Cu2											Cu2
		Cu1						0.00363042	0.00172624	0.22693			Cu1						1.43568e-11	2.6152e-06				Cu1						0.0954482	1				Cu1						Y	Y
		M2					0.342782	0.0053416	0.00109477	0.22693			M2						9.42675e-13	2.86297e-07				M2						1	1				M2						Y	Y
		M3				1	0.359397	0.00282065	0.000342934	0.22693			M3						4.24289e-16	2.42592e-07				M3						1	0.689157				M3						Y	Y
		Rs			1	1	0.285652	0.00564585	0.00170757	0.22693			Rs						6.86022e-10	2.50597e-05				Rs						1	1				Rs						Y	Y
		M1		0.708281	0.671373	0.671373	0.205903	0.0327271	0.00871656	0.22693			M1						5.66428e-13	3.40023e-09				M1						1	0.14924				M1						Y	Y
