# Supplementary material for: Nymphalid eyespots are co-opted to novel wing locations following a similar pattern in independent lineages
Source: BMC Evol Biol. 2015 Feb 14;15:20. doi: 10.1186/s12862-015-0300-x (PMC4335541; doi:10.1186/s12862-015-0300-x)
Supplement: Additional file 4: Table S2. — Significant correlations between eyespots on the hindwing and eyespots on the forewing. [file 12862_2015_300_MOESM4_ESM.xls]

## Sheet: Table 1
Tribe/Subtribe	Sex	Surface	Cell
Adoliadini	female	ventral	M1
Adoliadini	male	ventral	M1
Adoliadini	male	ventral	M2
Cyrestini	male	ventral	R5
Cyrestini	male	ventral	M2
Zetherini	female	ventral	M1
Zetherini	male	ventral	M1
Zetherini	male	ventral	M2
Parargina, Mycalesina, Lethina	female	ventral	M1
Parargina, Mycalesina, Lethina	male	ventral	M1
Parargina, Mycalesina, Lethina	male	ventral	M2
Euptychiina	female	ventral	R5
Euptychiina	female	ventral	M1
Euptychiina	male	ventral	R5
Euptychiina	male	ventral	M1
Euptychiina	male	ventral	M2
Ypthimina	female	ventral	M1
Ypthimina	male	ventral	M1
Ypthimina	male	ventral	M2
Pronophilina	female	ventral	M1
Pronophilina	male	ventral	M1
Pronophilina	male	ventral	M2
