# Supplementary material for: Nymphalid eyespots are co-opted to novel wing locations following a similar pattern in independent lineages
Source: BMC Evol Biol. 2015 Feb 14;15:20. doi: 10.1186/s12862-015-0300-x (PMC4335541; doi:10.1186/s12862-015-0300-x)
Supplement: Additional file 5: Table S3. — Significant correlations between eyespots on the ventral surface and eyespots on the dorsal surface. [file 12862_2015_300_MOESM5_ESM.xls]

## Sheet: Table 2
Tribe/Subtribe	Sex	Wing	Cell
Adoliadini	female	anterior	M2
Adoliadini	female	anterior	M3
Adoliadini	female	anterior	Cu1
Adoliadini	male	anterior	M3
Adoliadini	male	anterior	Cu1
Adoliadini	male	posterior	M1
Adoliadini	male	posterior	M2
Adoliadini	male	posterior	M3
Ageroniini	female	anterior	M2
Ageroniini	male	anterior	M3
Cyrestini	female	posterior	Cu1
Cyrestini	male	posterior	Cu1
Zetherini	female	posterior	Cu1
Parargina, Mycalesina, Lethina	female	anterior	M2
Parargina, Mycalesina, Lethina	female	anterior	M3
Parargina, Mycalesina, Lethina	female	anterior	Cu1
Parargina, Mycalesina, Lethina	female	posterior	M2
Parargina, Mycalesina, Lethina	female	posterior	Cu1
Parargina, Mycalesina, Lethina	male	anterior	M3
Parargina, Mycalesina, Lethina	male	posterior	M3
Parargina, Mycalesina, Lethina	male	posterior	Cu1
Euptychiina	female	anterior	M2
Euptychiina	female	anterior	Cu1
Euptychiina	female	posterior	Cu1
Euptychiina	male	posterior	Cu1
Ypthimina	female	anterior	Cu1
Ypthimina	female	anterior	M2
Ypthimina	female	posterior	Cu1
Ypthimina	male	posterior	Cu1
Pronophilina	female	anterior	M2
Pronophilina	female	anterior	M3
Pronophilina	female	anterior	Cu1
Pronophilina	female	posterior	Cu1
Pronophilina	male	posterior	Cu1
