# Supplementary material for: Nymphalid eyespots are co-opted to novel wing locations following a similar pattern in independent lineages
Source: BMC Evol Biol. 2015 Feb 14;15:20. doi: 10.1186/s12862-015-0300-x (PMC4335541; doi:10.1186/s12862-015-0300-x)
Supplement: Additional file 6: Table S4. — Significant correlations between eyespots on the same wing surface. [file 12862_2015_300_MOESM6_ESM.xls]

## Sheet: Table 3
Tribe/Subtribe	Sex	Wing	Surface	From cell	To cell
Adoliadini	female	anterior	ventral	Cu1	R5
Adoliadini	female	anterior	ventral	Cu1	M1
Adoliadini	female	anterior	ventral	Cu1	Cu2
Adoliadini	female	anterior	ventral	Cu1	Pc
Adoliadini	female	anterior	ventral	M3	R5
Adoliadini	female	anterior	ventral	M3	M1
Adoliadini	female	anterior	ventral	M3	Cu2
Adoliadini	female	anterior	ventral	M3	Pc
Adoliadini	female	anterior	ventral	M2	R5
Adoliadini	female	anterior	ventral	M2	M1
Adoliadini	female	anterior	ventral	M2	Cu2
Adoliadini	female	anterior	ventral	M2	Pc
Adoliadini	female	posterior	ventral	M3	ScR
Adoliadini	female	posterior	ventral	M3	Cu2
Adoliadini	female	posterior	ventral	M3	Pc
Adoliadini	female	posterior	ventral	M1	Cu2
Adoliadini	female	posterior	ventral	M1	Pc
Adoliadini	female	posterior	ventral	M2	Cu2
Adoliadini	female	posterior	ventral	M2	Pc
Adoliadini	male	anterior	ventral	Cu1	M1
Adoliadini	male	anterior	ventral	Cu1	M2
Adoliadini	male	anterior	ventral	Cu1	R5
Adoliadini	male	anterior	ventral	Cu1	Cu2
Adoliadini	male	anterior	ventral	Cu1	Pc
Adoliadini	male	anterior	ventral	M3	M1
Adoliadini	male	anterior	ventral	M3	M2
Adoliadini	male	anterior	ventral	M3	R5
Adoliadini	male	anterior	ventral	M3	Cu2
Adoliadini	male	anterior	ventral	M3	Pc
Adoliadini	male	posterior	ventral	M1	Cu2
Adoliadini	male	posterior	ventral	M1	ScR
Adoliadini	male	posterior	ventral	Rs	ScR
Adoliadini	male	posterior	ventral	M3	Cu2
Adoliadini	male	posterior	ventral	M3	ScR
Adoliadini	male	posterior	ventral	M2	Cu2
Adoliadini	male	posterior	ventral	M2	ScR
Adoliadini	male	posterior	ventral	Cu1	Cu2
Adoliadini	male	posterior	ventral	Cu1	ScR
Vagrantini	female	posterior	ventral	M3	Cu2
Vagrantini	female	posterior	ventral	M1	Cu2
Vagrantini	female	posterior	ventral	Rs	Cu2
Vagrantini	female	posterior	ventral	Cu1	Cu2
Vagrantini	male	posterior	ventral	M1	Cu2
Vagrantini	male	posterior	ventral	Rs	Cu2
Vagrantini	male	posterior	ventral	Cu1	Cu2
Ageroniini	female	anterior	ventral	M2	M1
Ageroniini	male	anterior	ventral	M3	M1
Ageroniini	male	anterior	ventral	M3	M2
Cyrestini	female	anterior	ventral	Cu1	Cu2
Cyrestini	female	anterior	ventral	M3	Cu2
Cyrestini	female	anterior	ventral	M2	Cu2
Cyrestini	female	posterior	ventral	M3	ScR
Cyrestini	female	posterior	ventral	M1	ScR
Cyrestini	female	posterior	ventral	Rs	ScR
Cyrestini	female	posterior	ventral	M2	ScR
Cyrestini	female	posterior	ventral	Cu1	ScR
Cyrestini	male	anterior	ventral	Cu1	R5
Cyrestini	male	anterior	ventral	M3	R5
Cyrestini	male	anterior	ventral	M3	M2
Cyrestini	male	posterior	ventral	Rs	ScR
Cyrestini	male	posterior	ventral	M3	ScR
Cyrestini	male	posterior	ventral	M2	ScR
Cyrestini	male	posterior	ventral	Cu1	ScR
Zetherini	female	anterior	ventral	Cu1	M1
Zetherini	female	anterior	ventral	M3	M1
Zetherini	female	anterior	ventral	M2	M1
Zetherini	female	posterior	ventral	M1	Cu2
Zetherini	female	posterior	ventral	Rs	Cu2
Zetherini	female	posterior	ventral	M2	Cu2
Zetherini	female	posterior	ventral	Cu1	Cu2
Zetherini	male	anterior	ventral	Cu1	M2
Zetherini	male	anterior	ventral	M3	M1
Zetherini	male	anterior	ventral	M3	M2
Zetherini	male	posterior	ventral	M1	Cu2
Zetherini	male	posterior	ventral	Rs	Cu2
Zetherini	male	posterior	ventral	M3	Cu2
Zetherini	male	posterior	ventral	M2	Cu2
Zetherini	male	posterior	ventral	Cu1	Cu2
Zetherini	male	posterior	ventral	M1	Pc
Zetherini	male	posterior	ventral	Rs	Pc
Zetherini	male	posterior	ventral	M3	Pc
Zetherini	male	posterior	ventral	M2	Pc
Zetherini	male	posterior	ventral	Cu1	Pc
Parargina, Mycalesina, Lethina	female	anterior	ventral	Cu1	M1
Parargina, Mycalesina, Lethina	female	anterior	ventral	M3	M1
Parargina, Mycalesina, Lethina	female	anterior	ventral	M2	M1
Parargina, Mycalesina, Lethina	female	anterior	ventral	M2	R5
Parargina, Mycalesina, Lethina	female	posterior	ventral	M1	Cu2
Parargina, Mycalesina, Lethina	female	posterior	ventral	Rs	Cu2
Parargina, Mycalesina, Lethina	female	posterior	ventral	M2	Cu2
Parargina, Mycalesina, Lethina	female	posterior	ventral	Cu1	Cu2
Parargina, Mycalesina, Lethina	male	anterior	ventral	Cu1	M2
Parargina, Mycalesina, Lethina	male	anterior	ventral	M3	M1
Parargina, Mycalesina, Lethina	male	anterior	ventral	M3	M2
Parargina, Mycalesina, Lethina	male	anterior	ventral	M3	Cu2
Parargina, Mycalesina, Lethina	male	posterior	ventral	M1	Cu2
Parargina, Mycalesina, Lethina	male	posterior	ventral	Rs	Cu2
Parargina, Mycalesina, Lethina	male	posterior	ventral	M3	Cu2
Parargina, Mycalesina, Lethina	male	posterior	ventral	M2	Cu2
Parargina, Mycalesina, Lethina	male	posterior	ventral	Cu1	Cu2
Parargina, Mycalesina, Lethina	male	posterior	ventral	M1	Pc
Parargina, Mycalesina, Lethina	male	posterior	ventral	Rs	Pc
Parargina, Mycalesina, Lethina	male	posterior	ventral	M3	Pc
Parargina, Mycalesina, Lethina	male	posterior	ventral	M2	Pc
Parargina, Mycalesina, Lethina	male	posterior	ventral	Cu1	Pc
Euptychiina	female	anterior	ventral	Cu1	M1
Euptychiina	female	anterior	ventral	M3	M1
Euptychiina	female	anterior	ventral	M3	R5
Euptychiina	female	anterior	ventral	M2	M1
Euptychiina	female	anterior	ventral	M2	R5
Euptychiina	female	posterior	ventral	M1	Cu2
Euptychiina	female	posterior	ventral	Rs	Cu2
Euptychiina	female	posterior	ventral	M2	Cu2
Euptychiina	female	posterior	ventral	Cu1	Cu2
Euptychiina	male	anterior	ventral	Cu1	M2
Euptychiina	male	anterior	ventral	M3	M1
Euptychiina	male	anterior	ventral	M3	M2
Euptychiina	male	anterior	ventral	M3	R5
Euptychiina	male	posterior	ventral	M1	Cu2
Euptychiina	male	posterior	ventral	Rs	Cu2
Euptychiina	male	posterior	ventral	M3	Cu2
Euptychiina	male	posterior	ventral	M2	Cu2
Euptychiina	male	posterior	ventral	Cu1	Cu2
Ypthimina	female	anterior	ventral	Cu1	M1
Ypthimina	female	anterior	ventral	M3	M1
Ypthimina	female	anterior	ventral	M2	M1
Ypthimina	female	posterior	ventral	M1	Cu2
Ypthimina	female	posterior	ventral	Rs	Cu2
Ypthimina	female	posterior	ventral	M2	Cu2
Ypthimina	female	posterior	ventral	Cu1	Cu2
Ypthimina	male	anterior	ventral	Cu1	M2
Ypthimina	male	anterior	ventral	M3	M1
Ypthimina	male	anterior	ventral	M3	M2
Ypthimina	male	posterior	ventral	M1	Cu2
Ypthimina	male	posterior	ventral	Rs	Cu2
Ypthimina	male	posterior	ventral	M3	Cu2
Ypthimina	male	posterior	ventral	M2	Cu2
Ypthimina	male	posterior	ventral	Cu1	Cu2
Ypthimina	male	posterior	ventral	M1	Pc
Ypthimina	male	posterior	ventral	Rs	Pc
Ypthimina	male	posterior	ventral	M3	Pc
Ypthimina	male	posterior	ventral	M2	Pc
Ypthimina	male	posterior	ventral	Cu1	Pc
Pronophilina	female	anterior	ventral	Cu1	M1
Pronophilina	female	anterior	ventral	M3	M1
Pronophilina	female	anterior	ventral	M2	M1
Pronophilina	female	posterior	ventral	M1	Cu2
Pronophilina	female	posterior	ventral	Rs	Cu2
Pronophilina	female	posterior	ventral	M2	Cu2
Pronophilina	female	posterior	ventral	Cu1	Cu2
Pronophilina	female	posterior	ventral	M2	Pc
Pronophilina	female	posterior	ventral	Cu1	Pc
Pronophilina	male	anterior	ventral	Cu1	M2
Pronophilina	male	anterior	ventral	M3	M1
Pronophilina	male	anterior	ventral	M3	M2
Pronophilina	male	posterior	ventral	M1	Cu2
Pronophilina	male	posterior	ventral	Rs	Cu2
Pronophilina	male	posterior	ventral	M3	Cu2
Pronophilina	male	posterior	ventral	M2	Cu2
Pronophilina	male	posterior	ventral	Cu1	Cu2
Pronophilina	male	posterior	ventral	M1	Pc
Pronophilina	male	posterior	ventral	Rs	Pc
Pronophilina	male	posterior	ventral	M3	Pc
Pronophilina	male	posterior	ventral	M2	Pc
Pronophilina	male	posterior	ventral	Cu1	Pc
